# Supplementary material for: A Modular Organization of the Human Intestinal Mucosal Microbiota and Its Association with Inflammatory Bowel Disease
Source: PLoS One. 2013 Nov 19;8(11):e80702. doi: 10.1371/journal.pone.0080702 (PMC3834335; doi:10.1371/journal.pone.0080702)
Supplement: Dataset S2 — OTU significance results between CD and control subjects. (XLSX) [file pone.0080702.s013.xlsx]

## Sheet: Phylum
Consensus Lineage	prob	Bonferroni_corrected	FDR_corrected	NM_mean	CD_mean
k__Bacteria; p__Actinobacteria	4.16062e-07	4.99274e-06	4.99274e-06	0.00196181	0.00812136
No blast hit; Other	0.00619425	0.074331	0.0371655	0.00103238	0.00275736
k__Bacteria; p__Chloroflexi	0.0339375	0.40725	0.13575	1.15832e-05	5.07232e-05
k__Bacteria; p__Proteobacteria	0.0477242	0.57269	0.143173	0.0611307	0.0976356
k__Bacteria; p__Synergistetes	0.0639135	0.766962	0.153392	0.000140929	0
k__Bacteria; p__Tenericutes	0.0915676	1.09881	0.156973	0.0228477	0.0358075
k__Bacteria; p__Verrucomicrobia	0.0806717	0.968061	0.161343	0.0056892	0.0237524
k__Bacteria; p__Bacteroidetes	0.12868	1.54416	0.19302	0.446162	0.398142
k__Bacteria; p__Fusobacteria	0.172762	2.07314	0.230349	0.0068613	0.0175168
k__Bacteria; p__Firmicutes	0.20795	2.4954	0.24954	0.452886	0.416046
k__Bacteria; p__Cyanobacteria	0.518127	6.21752	0.565229	0.00025453	0.000132876
k__Bacteria; p__TM7	0.573995	6.88794	0.573995	2.58462e-05	1.7996e-05

## Sheet: Class
Consensus Lineage	prob	Bonferroni_corrected	FDR_corrected	NM_mean	CD_mean
k__Bacteria; p__Actinobacteria; c__Actinobacteria	4.16062e-07	7.90517e-06	7.90517e-06	0.00196181	0.00812136
k__Bacteria; p__Firmicutes; c__Bacilli	0.00129972	0.0246947	0.0123474	0.00476293	0.0250939
No blast hit; Other; Other	0.00619425	0.117691	0.0392303	0.00103238	0.00275736
k__Bacteria; p__Proteobacteria; c__Deltaproteobacteria	0.00909838	0.172869	0.0432173	0.0071619	0.00171907
k__Bacteria; p__Bacteroidetes; c__Flavobacteria	0.0478662	0.909457	0.113682	3.89372e-05	0
k__Bacteria; p__Proteobacteria; c__Gammaproteobacteria	0.0459474	0.873001	0.124714	0.045785	0.081391
k__Bacteria; p__Firmicutes; c__Clostridia	0.041332	0.785309	0.130885	0.448124	0.390952
k__Bacteria; p__Synergistetes; c__Synergistia	0.0639135	1.21436	0.134928	0.000140929	0
k__Bacteria; p__Tenericutes; c__Erysipelotrichi	0.0851086	1.61706	0.147006	0.0218525	0.0351044
k__Bacteria; p__Proteobacteria; c__Alphaproteobacteria	0.0396494	0.753339	0.150668	0.000241248	0.00250367
k__Bacteria; p__Verrucomicrobia; c__Verrucomicrobiae	0.0806717	1.53276	0.153276	0.0056892	0.0237524
k__Bacteria; p__Proteobacteria; c__Epsilonproteobacteria	0.136765	2.59854	0.199887	0.000145655	2.12012e-05
k__Bacteria; p__Bacteroidetes; c__Bacteroidia	0.129104	2.45298	0.204415	0.446068	0.398102
k__Bacteria; p__Fusobacteria; c__Fusobacteria	0.172762	3.28248	0.234463	0.0068613	0.0175168
k__Bacteria; p__Proteobacteria; c__Betaproteobacteria	0.188379	3.57921	0.238614	0.00779691	0.0120007
k__Bacteria; p__Cyanobacteria; c__4C0d-2	0.497279	9.44829	0.590518	0.000252529	0.000124872
k__Bacteria; p__Bacteroidetes; c__Sphingobacteria	0.579496	11.0104	0.61169	5.51248e-05	4.0172e-05
k__Bacteria; p__TM7; c__TM7-3	0.573995	10.9059	0.641524	2.58462e-05	1.7996e-05
k__Bacteria; p__Tenericutes; c__Mollicutes	0.683508	12.9866	0.683508	0.000884729	0.000703066

## Sheet: Order
Consensus Lineage	prob	Bonferroni_corrected	FDR_corrected	NM_mean	CD_mean
k__Bacteria; p__Actinobacteria; c__Actinobacteria; o__Bifidobacteriales	0.000161901	0.00518084	0.00518084	0.000797158	0.00471548
k__Bacteria; p__Proteobacteria; c__Gammaproteobacteria; o__Chromatiales	0.000648668	0.0207574	0.00691913	7.63665e-05	0.000315438
k__Bacteria; p__Actinobacteria; c__Actinobacteria; o__Actinomycetales	0.000562239	0.0179916	0.00899582	0.000271914	0.00112251
k__Bacteria; p__Firmicutes; c__Bacilli; o__Lactobacillales	0.0013893	0.0444577	0.0111144	0.00458009	0.0244844
No blast hit; Other; Other; Other	0.00619425	0.198216	0.0396432	0.00103238	0.00275736
k__Bacteria; p__Proteobacteria; c__Deltaproteobacteria; o__Desulfovibrionales	0.00870865	0.278677	0.039811	0.00714695	0.00167054
k__Bacteria; p__Actinobacteria; c__Actinobacteria; o__Coriobacteriales	0.00768679	0.245977	0.0409962	0.000892742	0.00228338
k__Bacteria; p__Proteobacteria; c__Betaproteobacteria; o__Neisseriales	0.0285894	0.91486	0.0831691	0.000239456	6.39128e-05
k__Bacteria; p__Proteobacteria; c__Gammaproteobacteria; o__Enterobacteriales	0.0215333	0.689066	0.0861332	0.0362828	0.0759132
k__Bacteria; p__Proteobacteria; c__Alphaproteobacteria; o__Rhodospirillales	0.0279117	0.893175	0.0893175	4.15011e-05	0.00244642
k__Bacteria; p__Firmicutes; c__Bacilli; o__Bacillales	0.0267126	0.854802	0.094978	7.00749e-05	0.000466213
k__Bacteria; p__Firmicutes; c__Clostridia; o__Clostridiales	0.0414554	1.32657	0.110548	0.448089	0.390952
k__Bacteria; p__Proteobacteria; c__Gammaproteobacteria; o__Thiotrichales	0.0522319	1.67142	0.111428	1.09554e-05	4.1844e-05
k__Bacteria; p__Proteobacteria; c__Gammaproteobacteria; o__Pseudomonadales	0.0515266	1.64885	0.117775	0.000175045	3.6905e-05
k__Bacteria; p__Bacteroidetes; c__Flavobacteria; o__Flavobacteriales	0.0478662	1.53172	0.117824	3.89372e-05	0
k__Bacteria; p__Synergistetes; c__Synergistia; o__Synergistales	0.0639135	2.04523	0.127827	0.000140929	0
k__Bacteria; p__Tenericutes; c__Erysipelotrichi; o__Erysipelotrichales	0.0851086	2.72348	0.151304	0.0218525	0.0351044
k__Bacteria; p__Verrucomicrobia; c__Verrucomicrobiae; o__Verrucomicrobiales	0.0806717	2.5815	0.151853	0.0056892	0.0237524
k__Bacteria; p__Proteobacteria; c__Gammaproteobacteria; o__Alteromonadales	0.0909518	2.91046	0.153182	4.45565e-05	8.97486e-05
k__Bacteria; p__Proteobacteria; c__Betaproteobacteria; o__	0.138672	4.4375	0.201705	7.95794e-05	1.79127e-05
k__Bacteria; p__Bacteroidetes; c__Bacteroidia; o__Bacteroidales	0.129104	4.13133	0.206567	0.446068	0.398102
k__Bacteria; p__Proteobacteria; c__Epsilonproteobacteria; o__Campylobacterales	0.136765	4.37648	0.208404	0.000145655	2.12012e-05
k__Bacteria; p__Proteobacteria; c__Alphaproteobacteria; o__	0.174763	5.59242	0.223697	0.000185438	3.12075e-06
k__Bacteria; p__Proteobacteria; c__Betaproteobacteria; o__Burkholderiales	0.162753	5.20811	0.22644	0.00745737	0.0118982
k__Bacteria; p__Fusobacteria; c__Fusobacteria; o__Fusobacteriales	0.172762	5.52838	0.230349	0.0068613	0.0175168
k__Bacteria; p__Proteobacteria; c__Gammaproteobacteria; o__Pasteurellales	0.190345	6.09103	0.23427	0.00917583	0.00493788
k__Bacteria; p__Proteobacteria; c__Alphaproteobacteria; o__Rhizobiales	0.23456	7.50591	0.277997	9.99247e-06	4.40658e-05
k__Bacteria; p__TM7; c__TM7-3; o__EW055	0.292445	9.35823	0.334223	9.10292e-06	1.7996e-05
k__Bacteria; p__Cyanobacteria; c__4C0d-2; o__YS2	0.497279	15.9129	0.548721	0.000252529	0.000124872
k__Bacteria; p__Bacteroidetes; c__Sphingobacteria; o__Sphingobacteriales	0.579496	18.5439	0.618129	5.51248e-05	4.0172e-05
k__Bacteria; p__Tenericutes; c__Mollicutes; o__RF39	0.599748	19.1919	0.619095	0.000884729	0.000656128
k__Bacteria; p__Firmicutes; c__Bacilli; o__Gemellales	0.835232	26.7274	0.835232	0.000108304	0.000116844

## Sheet: Family
Consensus Lineage	prob	Bonferroni_corrected	FDR_corrected	NM_mean	CD_mean
k__Bacteria; p__Firmicutes; c__Clostridia; o__Clostridiales; f__Veillonellaceae	1.14554e-06	6.3005e-05	6.3005e-05	0.0157926	0.0558963
k__Bacteria; p__Actinobacteria; c__Actinobacteria; o__Actinomycetales; f__Actinomycetaceae	0.0001756	0.00965802	0.00321934	0.000105459	0.000791316
k__Bacteria; p__Actinobacteria; c__Actinobacteria; o__Bifidobacteriales; f__Bifidobacteriaceae	0.00017275	0.00950126	0.00475063	0.00078384	0.00466587
k__Bacteria; p__Proteobacteria; c__Gammaproteobacteria; o__Chromatiales; f__	0.000694674	0.038207	0.00955176	7.07135e-05	0.00029473
k__Bacteria; p__Proteobacteria; c__Betaproteobacteria; o__Burkholderiales; f__	0.00197121	0.108417	0.0180695	4.02434e-05	0.000261378
k__Bacteria; p__Firmicutes; c__Clostridia; o__Clostridiales; f__Lachnospiraceae	0.00249224	0.137073	0.0195819	0.282267	0.218781
k__Bacteria; p__Firmicutes; c__Bacilli; o__Lactobacillales; f__Enterococcaceae	0.0019277	0.106023	0.0212047	6.2201e-05	0.00575369
k__Bacteria; p__Firmicutes; c__Bacilli; o__Lactobacillales; f__Streptococcaceae	0.00889347	0.489141	0.0407618	0.00403658	0.0169089
No blast hit; Other; Other; Other; Other	0.00619425	0.340684	0.0425855	0.00103238	0.00275736
k__Bacteria; p__Firmicutes; c__Clostridia; o__Clostridiales; f__Ruminococcaceae	0.00876924	0.482308	0.0438462	0.126011	0.0909313
k__Bacteria; p__Actinobacteria; c__Actinobacteria; o__Coriobacteriales; f__Coriobacteriaceae	0.00739552	0.406754	0.0451949	0.000809642	0.00180784
k__Bacteria; p__Proteobacteria; c__Deltaproteobacteria; o__Desulfovibrionales; f__Desulfovibrionaceae	0.00873634	0.480499	0.0480499	0.00714251	0.00167054
k__Bacteria; p__Firmicutes; c__Clostridia; o__Clostridiales; f__Peptostreptococcaceae	0.0155399	0.854692	0.0657456	7.66982e-05	0.0103957
k__Bacteria; p__Firmicutes; c__Bacilli; o__Bacillales; f__Bacillaceae	0.0186921	1.02806	0.0734331	3.75594e-05	0.00045613
k__Bacteria; p__Proteobacteria; c__Gammaproteobacteria; o__Enterobacteriales; f__Enterobacteriaceae	0.0215333	1.18433	0.0740207	0.0362828	0.0759132
k__Bacteria; p__Proteobacteria; c__Gammaproteobacteria; o__Alteromonadales; f__	0.0208709	1.1479	0.0765265	3.22801e-05	8.59424e-05
k__Bacteria; p__Firmicutes; c__Clostridia; o__Clostridiales; f__Catabacteriaceae	0.0241197	1.32658	0.0780344	0.00122099	0.000127238
k__Bacteria; p__Proteobacteria; c__Betaproteobacteria; o__Neisseriales; f__Neisseriaceae	0.0285894	1.57242	0.0786208	0.000239456	6.39128e-05
k__Bacteria; p__Actinobacteria; c__Actinobacteria; o__Coriobacteriales; f__	0.0262395	1.44317	0.0801762	8.30998e-05	0.000475542
k__Bacteria; p__Proteobacteria; c__Alphaproteobacteria; o__Rhodospirillales; f__Acetobacteraceae	0.0279117	1.53514	0.0807971	4.15011e-05	0.00244642
k__Bacteria; p__Bacteroidetes; c__Sphingobacteria; o__Sphingobacteriales; f__Sphingobacteriaceae	0.033754	1.85647	0.0884032	4.80256e-05	2.03741e-06
k__Bacteria; p__Actinobacteria; c__Actinobacteria; o__Bifidobacteriales; f__	0.0435944	2.39769	0.108986	1.33174e-05	4.96148e-05
k__Bacteria; p__Bacteroidetes; c__Bacteroidia; o__Bacteroidales; f__Bacteroidaceae	0.0455925	2.50759	0.109026	0.377232	0.313072
k__Bacteria; p__Proteobacteria; c__Gammaproteobacteria; o__Thiotrichales; f__Piscirickettsiaceae	0.0522319	2.87275	0.11491	1.09554e-05	4.1844e-05
k__Bacteria; p__Proteobacteria; c__Gammaproteobacteria; o__Pseudomonadales; f__Pseudomonadaceae	0.052099	2.86545	0.119394	0.000133701	1.00746e-05
k__Bacteria; p__Synergistetes; c__Synergistia; o__Synergistales; f__Synergistaceae	0.0639135	3.51524	0.135202	0.000140929	0
k__Bacteria; p__Firmicutes; c__Bacilli; o__Lactobacillales; f__Lactobacillaceae	0.0727507	4.00129	0.148196	6.47025e-05	0.00146525
k__Bacteria; p__Bacteroidetes; c__Bacteroidia; o__Bacteroidales; f__Porphyromonadaceae	0.0863782	4.7508	0.153252	0.0252673	0.0435759
k__Bacteria; p__Tenericutes; c__Erysipelotrichi; o__Erysipelotrichales; f__Erysipelotrichaceae	0.0843913	4.64152	0.154717	0.0218281	0.0351044
k__Bacteria; p__Verrucomicrobia; c__Verrucomicrobiae; o__Verrucomicrobiales; f__Verrucomicrobiaceae	0.0806717	4.43695	0.158462	0.0056892	0.0237524
k__Bacteria; p__Firmicutes; c__Clostridia; o__Clostridiales; f__	0.0836485	4.60067	0.158644	0.0111958	0.00743597
k__Bacteria; p__Proteobacteria; c__Betaproteobacteria; o__Burkholderiales; f__Burkholderiaceae	0.0992185	5.45702	0.170532	3.07106e-05	8.63136e-05
k__Bacteria; p__Proteobacteria; c__Betaproteobacteria; o__Burkholderiales; f__Alcaligenaceae	0.123923	6.81579	0.206539	0.00650971	0.011302
k__Bacteria; p__Proteobacteria; c__Betaproteobacteria; o__; f__	0.138672	7.62695	0.224322	7.95794e-05	1.79127e-05
k__Bacteria; p__Proteobacteria; c__Epsilonproteobacteria; o__Campylobacterales; f__Campylobacteraceae	0.152864	8.4075	0.240214	0.00014079	2.12012e-05
k__Bacteria; p__Proteobacteria; c__Alphaproteobacteria; o__; f__	0.174763	9.61197	0.246461	0.000185438	3.12075e-06
k__Bacteria; p__Firmicutes; c__Bacilli; o__Lactobacillales; f__Aerococcaceae	0.161816	8.89988	0.247219	1.18288e-05	2.62035e-05
k__Bacteria; p__Firmicutes; c__Clostridia; o__Clostridiales; f__Eubacteriaceae	0.172817	9.50494	0.25013	9.40916e-05	1.58455e-05
k__Bacteria; p__Fusobacteria; c__Fusobacteria; o__Fusobacteriales; f__Fusobacteriaceae	0.172762	9.5019	0.256808	0.0068613	0.0175168
k__Bacteria; p__Proteobacteria; c__Gammaproteobacteria; o__Pasteurellales; f__Pasteurellaceae	0.190345	10.469	0.261724	0.00917583	0.00493788
k__Bacteria; p__Firmicutes; c__Clostridia; o__Clostridiales; f__Clostridiaceae	0.27926	15.3593	0.374617	0.00944883	0.00504363
k__Bacteria; p__TM7; c__TM7-3; o__EW055; f__	0.292445	16.0845	0.382963	9.10292e-06	1.7996e-05
k__Bacteria; p__Bacteroidetes; c__Bacteroidia; o__Bacteroidales; f__Prevotellaceae	0.304063	16.7235	0.388918	0.00816853	0.00315783
k__Bacteria; p__Proteobacteria; c__Betaproteobacteria; o__Burkholderiales; f__Comamonadaceae	0.338546	18.62	0.423183	0.000529502	5.29535e-05
k__Bacteria; p__Actinobacteria; c__Actinobacteria; o__Actinomycetales; f__Micrococcaceae	0.36107	19.8589	0.441308	0.000164118	0.000278402
k__Bacteria; p__Proteobacteria; c__Betaproteobacteria; o__Burkholderiales; f__Oxalobacteraceae	0.418554	23.0205	0.500445	0.000347202	0.000195461
k__Bacteria; p__Cyanobacteria; c__4C0d-2; o__YS2; f__	0.497279	27.3503	0.581922	0.000252529	0.000124872
k__Bacteria; p__Firmicutes; c__Clostridia; o__Clostridiales; f__Peptococcaceae	0.60394	33.2167	0.677892	0.000948085	0.00125661
k__Bacteria; p__Tenericutes; c__Mollicutes; o__RF39; f__	0.599748	32.9861	0.687211	0.000884729	0.000656128
k__Bacteria; p__Firmicutes; c__Clostridia; o__Clostridiales; f__ClostridialesFamilyXIII.IncertaeSedis	0.649845	35.7415	0.71483	0.000624489	0.000762488
k__Bacteria; p__Bacteroidetes; c__Bacteroidia; o__Bacteroidales; f__Rikenellaceae	0.717062	39.4384	0.773302	0.013416	0.01494
k__Bacteria; p__Firmicutes; c__Clostridia; o__Clostridiales; f__ClostridialesFamilyXI.IncertaeSedis	0.8431	46.3705	0.858713	0.000345711	0.000299202
k__Bacteria; p__Bacteroidetes; c__Bacteroidia; o__Bacteroidales; f__	0.859114	47.2513	0.859114	0.0219811	0.0233449
k__Bacteria; p__Firmicutes; c__Bacilli; o__Gemellales; f__Gemellaceae	0.835232	45.9377	0.86675	0.000108304	0.000116844
k__Bacteria; p__Firmicutes; c__Bacilli; o__Lactobacillales; f__Carnobacteriaceae	0.823975	45.3186	0.871512	0.000404782	0.000330348

## Sheet: Genus
Consensus Lineage	prob	Bonferroni_corrected	FDR_corrected	NM_mean	CD_mean
k__Bacteria; p__Actinobacteria; c__Actinobacteria; o__Actinomycetales; f__Actinomycetaceae; g__Actinomyces	0.000266152	0.0300752	0.00601503	0.00010245	0.000764356
k__Bacteria; p__Firmicutes; c__Clostridia; o__Clostridiales; f__Ruminococcaceae; g__Faecalibacterium	0.000246188	0.0278192	0.00695481	0.0720851	0.0361347
k__Bacteria; p__Proteobacteria; c__Betaproteobacteria; o__Burkholderiales; f__; g__	0.00018945	0.0214078	0.00713594	8.13358e-06	0.000261378
k__Bacteria; p__Tenericutes; c__Erysipelotrichi; o__Erysipelotrichales; f__Erysipelotrichaceae; g__Bulleidia	0.000695089	0.078545	0.00981813	4.69709e-05	0.000732868
k__Bacteria; p__Actinobacteria; c__Actinobacteria; o__Bifidobacteriales; f__Bifidobacteriaceae; g__Bifidobacterium	0.000185518	0.0209635	0.0104818	0.000782513	0.00463019
k__Bacteria; p__Firmicutes; c__Clostridia; o__Clostridiales; f__Lachnospiraceae; g__Lachnospira	0.00055836	0.0630946	0.0105158	0.00418964	0.000591712
k__Bacteria; p__Proteobacteria; c__Gammaproteobacteria; o__Chromatiales; f__; g__	0.000694674	0.0784981	0.011214	7.07135e-05	0.00029473
k__Bacteria; p__Firmicutes; c__Clostridia; o__Clostridiales; f__Veillonellaceae; g__Veillonella	0.00179278	0.202584	0.016882	0.00282213	0.0271839
k__Bacteria; p__Actinobacteria; c__Actinobacteria; o__Coriobacteriales; f__Coriobacteriaceae; g__Atopobium	0.00135516	0.153133	0.0170148	3.15358e-05	0.000210246
k__Bacteria; p__Firmicutes; c__Clostridia; o__Clostridiales; f__Veillonellaceae; g__Dialister	0.000151125	0.0170772	0.0170772	0.00487821	0.0145303
k__Bacteria; p__Firmicutes; c__Bacilli; o__Lactobacillales; f__Enterococcaceae; g__Enterococcus	0.00202064	0.228333	0.017564	4.89105e-05	0.00425699
k__Bacteria; p__Firmicutes; c__Bacilli; o__Lactobacillales; f__Enterococcaceae; g__Vagococcus	0.00174717	0.19743	0.0179482	1.32905e-05	0.00148655
k__Bacteria; p__Firmicutes; c__Clostridia; o__Clostridiales; f__Lachnospiraceae; g__Coprococcus	0.00172222	0.194611	0.0194611	0.00888937	0.0024484
k__Bacteria; p__Firmicutes; c__Clostridia; o__Clostridiales; f__ClostridialesFamilyXIII.IncertaeSedis; g__Eubacterium	0.00334286	0.377744	0.0269817	1.96877e-05	0.000132009
k__Bacteria; p__Firmicutes; c__Clostridia; o__Clostridiales; f__Veillonellaceae; g__	0.00692905	0.782983	0.0412096	0.00171018	0.00835379
k__Bacteria; p__Actinobacteria; c__Actinobacteria; o__Coriobacteriales; f__Coriobacteriaceae; g__Eggerthella	0.0068457	0.773564	0.0429758	0.000145684	0.000407418
k__Bacteria; p__Firmicutes; c__Clostridia; o__Clostridiales; f__Veillonellaceae; g__Phascolarctobacterium	0.00576138	0.651036	0.0434024	0.00503012	0.00150045
No blast hit; Other; Other; Other; Other; Other	0.00619425	0.699951	0.0437469	0.00103238	0.00275736
k__Bacteria; p__Bacteroidetes; c__Bacteroidia; o__Bacteroidales; f__Porphyromonadaceae; g__Odoribacter	0.00661839	0.747878	0.0439928	0.00117334	0.0026541
k__Bacteria; p__Proteobacteria; c__Gammaproteobacteria; o__Enterobacteriales; f__Enterobacteriaceae; g__Rahnella	0.00821301	0.92807	0.0464035	0.0023186	0.0061254
k__Bacteria; p__Firmicutes; c__Bacilli; o__Lactobacillales; f__Streptococcaceae; g__Streptococcus	0.00879033	0.993307	0.0473004	0.00401697	0.0169089
k__Bacteria; p__Proteobacteria; c__Betaproteobacteria; o__Neisseriales; f__Neisseriaceae; g__Eikenella	0.0112895	1.27571	0.057987	8.93772e-05	3.29331e-06
k__Bacteria; p__Proteobacteria; c__Gammaproteobacteria; o__Enterobacteriales; f__Enterobacteriaceae; g__Plesiomonas	0.0133442	1.5079	0.062829	4.19698e-05	0.000121797
k__Bacteria; p__Tenericutes; c__Erysipelotrichi; o__Erysipelotrichales; f__Erysipelotrichaceae; g__	0.0130935	1.47957	0.0643289	0.00729311	0.0165956
k__Bacteria; p__Firmicutes; c__Clostridia; o__Clostridiales; f__Peptostreptococcaceae; g__Peptostreptococcus	0.0155399	1.756	0.0675386	7.66982e-05	0.0103957
k__Bacteria; p__Proteobacteria; c__Deltaproteobacteria; o__Desulfovibrionales; f__Desulfovibrionaceae; g__Bilophila	0.0150935	1.70557	0.0682228	0.00404739	0.00145007
k__Bacteria; p__Firmicutes; c__Clostridia; o__Clostridiales; f__Lachnospiraceae; g__Oribacterium	0.0171408	1.93691	0.0717373	0.000351106	0.000735205
k__Bacteria; p__Proteobacteria; c__Gammaproteobacteria; o__Enterobacteriales; f__Enterobacteriaceae; g__Serratia	0.0188757	2.13296	0.076177	0.000466145	0.00115912
k__Bacteria; p__Proteobacteria; c__Gammaproteobacteria; o__Alteromonadales; f__; g__Alkalimonas	0.0208709	2.35841	0.0813244	3.22801e-05	8.59424e-05
k__Bacteria; p__Firmicutes; c__Bacilli; o__Bacillales; f__Bacillaceae; g__Bacillus	0.0216242	2.44354	0.0814512	2.86407e-05	0.000437726
k__Bacteria; p__Firmicutes; c__Clostridia; o__Clostridiales; f__Catabacteriaceae; g__	0.0241197	2.72553	0.0851728	0.00122099	0.000127238
k__Bacteria; p__Proteobacteria; c__Gammaproteobacteria; o__Enterobacteriales; f__Enterobacteriaceae; g__	0.0240325	2.71567	0.0876022	0.0329679	0.0677311
k__Bacteria; p__Firmicutes; c__Clostridia; o__Clostridiales; f__Lachnospiraceae; g__Anaerostipes	0.0265935	3.00506	0.0883841	0.000142826	5.06093e-05
k__Bacteria; p__Firmicutes; c__Clostridia; o__Clostridiales; f__Lachnospiraceae; g__Clostridium	0.0283654	3.20529	0.0890358	0.0511383	0.0375892
k__Bacteria; p__Actinobacteria; c__Actinobacteria; o__Coriobacteriales; f__; g__	0.0262395	2.96506	0.0898503	8.30998e-05	0.000475542
k__Bacteria; p__Proteobacteria; c__Alphaproteobacteria; o__Rhodospirillales; f__Acetobacteraceae; g__	0.0279117	3.15402	0.090115	4.15011e-05	0.00244642
k__Bacteria; p__Firmicutes; c__Clostridia; o__Clostridiales; f__Veillonellaceae; g__Acidaminococcus	0.0349692	3.95153	0.106798	0.00117454	0.00401419
k__Bacteria; p__Bacteroidetes; c__Bacteroidia; o__Bacteroidales; f__Bacteroidaceae; g__Bacteroides	0.0455925	5.15196	0.128799	0.377232	0.313072
k__Bacteria; p__Actinobacteria; c__Actinobacteria; o__Bifidobacteriales; f__; g__	0.0435944	4.92616	0.129636	1.33174e-05	4.96148e-05
k__Bacteria; p__Proteobacteria; c__Gammaproteobacteria; o__Enterobacteriales; f__Enterobacteriaceae; g__Proteus	0.0454987	5.14135	0.13183	3.84159e-05	0.000204964
k__Bacteria; p__Bacteroidetes; c__Sphingobacteria; o__Sphingobacteriales; f__Sphingobacteriaceae; g__Sphingobacterium	0.0529491	5.98325	0.135983	4.07608e-05	0
k__Bacteria; p__Proteobacteria; c__Gammaproteobacteria; o__Pasteurellales; f__Pasteurellaceae; g__Haemophilus	0.0528183	5.96847	0.138802	0.000219257	2.31883e-05
k__Bacteria; p__Proteobacteria; c__Gammaproteobacteria; o__Thiotrichales; f__Piscirickettsiaceae; g__Methylophaga	0.0522319	5.9022	0.140529	1.09554e-05	4.1844e-05
k__Bacteria; p__Proteobacteria; c__Gammaproteobacteria; o__Pseudomonadales; f__Pseudomonadaceae; g__Pseudomonas	0.052099	5.88719	0.14359	0.000133701	1.00746e-05
k__Bacteria; p__Firmicutes; c__Clostridia; o__Clostridiales; f__Lachnospiraceae; g__Butyrivibrio	0.0613458	6.93208	0.150697	6.03014e-05	0.000392758
k__Bacteria; p__Proteobacteria; c__Gammaproteobacteria; o__Enterobacteriales; f__Enterobacteriaceae; g__Escherichia	0.0608383	6.87473	0.152772	7.60155e-05	0.00017416
k__Bacteria; p__Firmicutes; c__Clostridia; o__Clostridiales; f__Ruminococcaceae; g__Clostridium	0.0643818	7.27514	0.15479	0.00966835	0.0134473
k__Bacteria; p__Firmicutes; c__Bacilli; o__Lactobacillales; f__Lactobacillaceae; g__Lactobacillus	0.0727507	8.22083	0.171267	6.47025e-05	0.00146525
k__Bacteria; p__Bacteroidetes; c__Bacteroidia; o__Bacteroidales; f__Rikenellaceae; g__	0.0777955	8.7909	0.179406	0.000173351	0.000364221
k__Bacteria; p__Verrucomicrobia; c__Verrucomicrobiae; o__Verrucomicrobiales; f__Verrucomicrobiaceae; g__Akkermansia	0.0804527	9.09116	0.181823	0.00567519	0.0237392
k__Bacteria; p__Firmicutes; c__Clostridia; o__Clostridiales; f__; g__	0.0836485	9.45228	0.185339	0.0111958	0.00743597
k__Bacteria; p__Actinobacteria; c__Actinobacteria; o__Coriobacteriales; f__Coriobacteriaceae; g__Collinsella	0.0899339	10.1625	0.195433	0.000400426	0.000790975
k__Bacteria; p__Proteobacteria; c__Deltaproteobacteria; o__Desulfovibrionales; f__Desulfovibrionaceae; g__Desulfovibrio	0.0960345	10.8519	0.200961	0.0030257	0.000213426
k__Bacteria; p__Firmicutes; c__Clostridia; o__Clostridiales; f__Lachnospiraceae; g__Roseburia	0.0944233	10.6698	0.201318	0.00901628	0.00333049
k__Bacteria; p__Proteobacteria; c__Gammaproteobacteria; o__Enterobacteriales; f__Enterobacteriaceae; g__Cronobacter	0.10961	12.3859	0.217297	3.1025e-05	7.29572e-05
k__Bacteria; p__Firmicutes; c__Clostridia; o__Clostridiales; f__Lachnospiraceae; g__Lachnobacterium	0.109021	12.3193	0.219988	0.00129656	0.000830779
k__Bacteria; p__Firmicutes; c__Clostridia; o__Clostridiales; f__Lachnospiraceae; g__Ruminococcus	0.107131	12.1058	0.220105	0.102579	0.0757342
k__Bacteria; p__Bacteroidetes; c__Bacteroidia; o__Bacteroidales; f__Porphyromonadaceae; g__Parabacteroides	0.122615	13.8555	0.238888	0.0232646	0.039629
k__Bacteria; p__Tenericutes; c__Erysipelotrichi; o__Erysipelotrichales; f__Erysipelotrichaceae; g__Coprobacillus	0.131311	14.8382	0.251494	6.50717e-05	0.000143983
k__Bacteria; p__Proteobacteria; c__Betaproteobacteria; o__; f__; g__	0.138672	15.6699	0.261165	7.95794e-05	1.79127e-05
k__Bacteria; p__Proteobacteria; c__Betaproteobacteria; o__Neisseriales; f__Neisseriaceae; g__Neisseria	0.144304	16.3064	0.267318	0.000135756	4.99308e-05
k__Bacteria; p__Synergistetes; c__Synergistia; o__Synergistales; f__Synergistaceae; g__Cloacibacillus	0.153387	17.3328	0.279561	9.9131e-05	0
k__Bacteria; p__Proteobacteria; c__Betaproteobacteria; o__Burkholderiales; f__Oxalobacteraceae; g__	0.163248	18.447	0.292809	0.00011529	0.000180814
k__Bacteria; p__Proteobacteria; c__Alphaproteobacteria; o__; f__; g__	0.174763	19.7482	0.299216	0.000185438	3.12075e-06
k__Bacteria; p__Proteobacteria; c__Betaproteobacteria; o__Burkholderiales; f__Alcaligenaceae; g__Sutterella	0.172843	19.5313	0.300481	0.00414632	0.00829457
k__Bacteria; p__Fusobacteria; c__Fusobacteria; o__Fusobacteriales; f__Fusobacteriaceae; g__Fusobacterium	0.171197	19.3453	0.30227	0.00672504	0.0174118
k__Bacteria; p__Firmicutes; c__Clostridia; o__Clostridiales; f__Ruminococcaceae; g__Bacteroides	0.191624	21.6536	0.318435	4.74343e-05	1.95916e-05
k__Bacteria; p__Proteobacteria; c__Gammaproteobacteria; o__Pasteurellales; f__Pasteurellaceae; g__Actinobacillus	0.190862	21.5674	0.321902	0.000414527	0.000150231
k__Bacteria; p__Proteobacteria; c__Gammaproteobacteria; o__Pasteurellales; f__Pasteurellaceae; g__	0.216997	24.5206	0.355371	0.00851422	0.00475444
k__Bacteria; p__Proteobacteria; c__Deltaproteobacteria; o__Desulfovibrionales; f__Desulfovibrionaceae; g__LE30	0.231342	26.1417	0.373453	6.3088e-05	7.04817e-06
k__Bacteria; p__Firmicutes; c__Clostridia; o__Clostridiales; f__Ruminococcaceae; g__Oscillospira	0.238804	26.9849	0.37479	0.00516976	0.00732719
k__Bacteria; p__Proteobacteria; c__Betaproteobacteria; o__Burkholderiales; f__Burkholderiaceae; g__Burkholderia	0.236952	26.7756	0.377121	2.41183e-05	5.70053e-05
k__Bacteria; p__Tenericutes; c__Erysipelotrichi; o__Erysipelotrichales; f__Erysipelotrichaceae; g__Allobaculum	0.254147	28.7186	0.393405	3.41027e-05	6.07289e-06
k__Bacteria; p__Firmicutes; c__Clostridia; o__Clostridiales; f__ClostridialesFamilyXI.IncertaeSedis; g__	0.258195	29.176	0.39427	0.000111751	0.000272971
k__Bacteria; p__Firmicutes; c__Clostridia; o__Clostridiales; f__Eubacteriaceae; g__Eubacterium	0.267558	30.234	0.40312	7.74077e-05	1.58455e-05
k__Bacteria; p__Firmicutes; c__Clostridia; o__Clostridiales; f__Ruminococcaceae; g__Ruminococcus	0.278233	31.4403	0.413688	0.00280253	0.00190338
k__Bacteria; p__TM7; c__TM7-3; o__EW055; f__; g__	0.292445	33.0463	0.429172	9.10292e-06	1.7996e-05
k__Bacteria; p__Firmicutes; c__Clostridia; o__Clostridiales; f__Lachnospiraceae; g__Eubacterium	0.310156	35.0476	0.449328	0.00193248	0.00131814
k__Bacteria; p__Tenericutes; c__Erysipelotrichi; o__Erysipelotrichales; f__Erysipelotrichaceae; g__Clostridium	0.328795	37.1538	0.470302	0.0126334	0.00911841
k__Bacteria; p__Bacteroidetes; c__Bacteroidia; o__Bacteroidales; f__Prevotellaceae; g__	0.357908	40.4436	0.499304	0.000879485	9.5066e-05
k__Bacteria; p__Proteobacteria; c__Gammaproteobacteria; o__Enterobacteriales; f__Enterobacteriaceae; g__Pantoea	0.356362	40.2689	0.503362	8.35922e-05	0.000119478
k__Bacteria; p__Firmicutes; c__Clostridia; o__Clostridiales; f__Clostridiaceae; g__Clostridium	0.369113	41.7098	0.508656	0.00563263	0.00381122
k__Bacteria; p__Firmicutes; c__Clostridia; o__Clostridiales; f__Clostridiaceae; g__	0.389832	44.051	0.518247	0.0038162	0.00123242
k__Bacteria; p__Bacteroidetes; c__Bacteroidia; o__Bacteroidales; f__Prevotellaceae; g__Prevotella	0.381001	43.0531	0.518712	0.00728904	0.00306277
k__Bacteria; p__Actinobacteria; c__Actinobacteria; o__Actinomycetales; f__Micrococcaceae; g__Rothia	0.386999	43.7309	0.520606	0.000155451	0.000259698
k__Bacteria; p__Proteobacteria; c__Epsilonproteobacteria; o__Campylobacterales; f__Campylobacteraceae; g__Campylobacter	0.403906	45.6414	0.530714	3.50345e-05	2.12012e-05
k__Bacteria; p__Firmicutes; c__Clostridia; o__Clostridiales; f__Ruminococcaceae; g__Anaerotruncus	0.419923	47.4513	0.545417	0.00010654	0.000164437
k__Bacteria; p__Firmicutes; c__Clostridia; o__Clostridiales; f__Lachnospiraceae; g__Pseudobutyrivibrio	0.43899	49.6059	0.563704	0.00012976	5.06831e-05
k__Bacteria; p__Firmicutes; c__Clostridia; o__Clostridiales; f__Peptococcaceae; g__Peptococcus	0.468843	52.9793	0.56967	0.00023566	0.000390199
k__Bacteria; p__Firmicutes; c__Clostridia; o__Clostridiales; f__Lachnospiraceae; g__Blautia	0.465067	52.5526	0.571224	0.0132385	0.0112236
k__Bacteria; p__Bacteroidetes; c__Bacteroidia; o__Bacteroidales; f__Porphyromonadaceae; g__Porphyromonas	0.463007	52.3198	0.574943	3.99832e-05	2.30721e-05
k__Bacteria; p__Actinobacteria; c__Actinobacteria; o__Coriobacteriales; f__Coriobacteriaceae; g__Slackia	0.452971	51.1857	0.57512	1.70442e-05	2.92294e-05
k__Bacteria; p__Firmicutes; c__Clostridia; o__Clostridiales; f__Ruminococcaceae; g__Eubacterium	0.461624	52.1635	0.579594	0.000637552	0.00080954
k__Bacteria; p__Firmicutes; c__Clostridia; o__Clostridiales; f__Ruminococcaceae; g__	0.486228	54.9437	0.584508	0.0354261	0.0311252
k__Bacteria; p__Cyanobacteria; c__4C0d-2; o__YS2; f__; g__	0.497279	56.1925	0.5915	0.000252529	0.000124872
k__Bacteria; p__Proteobacteria; c__Betaproteobacteria; o__Burkholderiales; f__Alcaligenaceae; g__	0.57666	65.1626	0.678777	0.00236339	0.00300748
k__Bacteria; p__Tenericutes; c__Mollicutes; o__RF39; f__; g__	0.599748	67.7715	0.698675	0.000884729	0.000656128
k__Bacteria; p__Firmicutes; c__Clostridia; o__Clostridiales; f__Lachnospiraceae; g__Dorea	0.643067	72.6666	0.741496	0.00461289	0.00536706
k__Bacteria; p__Firmicutes; c__Clostridia; o__Clostridiales; f__Lachnospiraceae; g__	0.678337	76.6521	0.766521	0.0843068	0.0790832
k__Bacteria; p__Bacteroidetes; c__Bacteroidia; o__Bacteroidales; f__Porphyromonadaceae; g__	0.695075	78.5435	0.770035	0.000570252	0.000666136
k__Bacteria; p__Actinobacteria; c__Actinobacteria; o__Coriobacteriales; f__Coriobacteriaceae; g__Adlercreutzia	0.67617	76.4072	0.771789	0.000213391	0.000280648
k__Bacteria; p__Proteobacteria; c__Betaproteobacteria; o__Burkholderiales; f__Comamonadaceae; g__Acidovorax	0.690648	78.0432	0.772705	2.74546e-05	1.94504e-05
k__Bacteria; p__Bacteroidetes; c__Bacteroidia; o__Bacteroidales; f__Rikenellaceae; g__Alistipes	0.749113	84.6497	0.81394	0.0132427	0.0145758
k__Bacteria; p__Proteobacteria; c__Betaproteobacteria; o__Burkholderiales; f__Comamonadaceae; g__	0.746303	84.3322	0.818759	1.86774e-05	2.36401e-05
k__Bacteria; p__Firmicutes; c__Clostridia; o__Clostridiales; f__Peptococcaceae; g__	0.774995	87.5745	0.834042	0.000704042	0.000866408
k__Bacteria; p__Proteobacteria; c__Gammaproteobacteria; o__Enterobacteriales; f__Enterobacteriaceae; g__Erwinia	0.791389	89.427	0.843651	0.00017704	0.000154551
k__Bacteria; p__Firmicutes; c__Bacilli; o__Lactobacillales; f__Carnobacteriaceae; g__Granulicatella	0.800476	90.4538	0.845363	0.000343306	0.00027493
k__Bacteria; p__Firmicutes; c__Bacilli; o__Gemellales; f__Gemellaceae; g__Gemella	0.835232	94.3812	0.8739	0.000108304	0.000116844
k__Bacteria; p__Bacteroidetes; c__Bacteroidia; o__Bacteroidales; f__; g__	0.859114	97.0799	0.890641	0.0219811	0.0233449
k__Bacteria; p__Fusobacteria; c__Fusobacteria; o__Fusobacteriales; f__Fusobacteriaceae; g__Leptotrichia	0.882841	99.761	0.906918	0.000117726	0.000105015
k__Bacteria; p__Firmicutes; c__Bacilli; o__Lactobacillales; f__Carnobacteriaceae; g__	0.926599	104.706	0.943294	6.14758e-05	5.54172e-05
k__Bacteria; p__Tenericutes; c__Erysipelotrichi; o__Erysipelotrichales; f__Erysipelotrichaceae; g__Holdemania	0.951138	107.479	0.959631	0.000459778	0.000468489
k__Bacteria; p__Firmicutes; c__Clostridia; o__Clostridiales; f__ClostridialesFamilyXIII.IncertaeSedis; g__	0.972576	109.901	0.972576	0.000598201	0.000608545

## Sheet: Species
Consensus Lineage	prob	Bonferroni_corrected	FDR_corrected	NM_mean	CD_mean
k__Bacteria; p__Actinobacteria; c__Actinobacteria; o__Actinomycetales; f__Actinomycetaceae; g__Actinomyces; s__	0.000266152	0.042052	0.00700867	0.00010245	0.000764356
k__Bacteria; p__Proteobacteria; c__Betaproteobacteria; o__Burkholderiales; f__; g__; s__	0.00018945	0.0299331	0.00748327	8.13358e-06	0.000261378
k__Bacteria; p__Firmicutes; c__Clostridia; o__Clostridiales; f__Ruminococcaceae; g__Faecalibacterium; s__	0.000246152	0.038892	0.00777839	0.0720147	0.0360987
k__Bacteria; p__Actinobacteria; c__Actinobacteria; o__Bifidobacteriales; f__Bifidobacteriaceae; g__Bifidobacterium; s__Bifidobacteriumpseudocatenulatum	0.000181257	0.0286386	0.00954622	5.04295e-05	0.000314359
k__Bacteria; p__Firmicutes; c__Clostridia; o__Clostridiales; f__Lachnospiraceae; g__Lachnospira; s__	0.00055836	0.0882208	0.012603	0.00418964	0.000591712
k__Bacteria; p__Firmicutes; c__Clostridia; o__Clostridiales; f__Lachnospiraceae; g__Clostridium; s__	0.000170305	0.0269081	0.0134541	0.0475453	0.02605
k__Bacteria; p__Proteobacteria; c__Gammaproteobacteria; o__Chromatiales; f__; g__; s__	0.000694674	0.109758	0.0137198	7.07135e-05	0.00029473
k__Bacteria; p__Bacteroidetes; c__Bacteroidia; o__Bacteroidales; f__Bacteroidaceae; g__Bacteroides; s__Bacteroidescaccae	0.000111887	0.0176781	0.0176781	0.00587242	0.0251116
k__Bacteria; p__Actinobacteria; c__Actinobacteria; o__Bifidobacteriales; f__Bifidobacteriaceae; g__Bifidobacterium; s__	0.00116477	0.184034	0.0204482	0.00071222	0.00370134
k__Bacteria; p__Firmicutes; c__Clostridia; o__Clostridiales; f__Lachnospiraceae; g__Coprococcus; s__	0.00144209	0.22785	0.0207136	0.00885049	0.00231172
k__Bacteria; p__Actinobacteria; c__Actinobacteria; o__Coriobacteriales; f__Coriobacteriaceae; g__Atopobium; s__	0.00135516	0.214116	0.0214116	3.15358e-05	0.000210246
k__Bacteria; p__Firmicutes; c__Bacilli; o__Lactobacillales; f__Enterococcaceae; g__Vagococcus; s__	0.00174717	0.276053	0.0230044	1.32905e-05	0.00148655
k__Bacteria; p__Firmicutes; c__Clostridia; o__Clostridiales; f__Ruminococcaceae; g__Clostridium; s__Clostridiumorbiscindens	0.00222935	0.352238	0.0234825	0.00276498	0.00641619
k__Bacteria; p__Firmicutes; c__Bacilli; o__Lactobacillales; f__Enterococcaceae; g__Enterococcus; s__	0.00198624	0.313827	0.0241405	4.47307e-05	0.00422214
k__Bacteria; p__Firmicutes; c__Clostridia; o__Clostridiales; f__Lachnospiraceae; g__Blautia; s__Blautiaproducta	0.00217889	0.344264	0.0245903	0.000721725	0.00223192
k__Bacteria; p__Firmicutes; c__Clostridia; o__Clostridiales; f__Veillonellaceae; g__Veillonella; s__	0.00344012	0.543539	0.0319729	0.00201852	0.0244452
k__Bacteria; p__Firmicutes; c__Clostridia; o__Clostridiales; f__ClostridialesFamilyXIII.IncertaeSedis; g__Eubacterium; s__	0.00334286	0.528172	0.0330108	1.96877e-05	0.000132009
k__Bacteria; p__Actinobacteria; c__Actinobacteria; o__Bifidobacteriales; f__Bifidobacteriaceae; g__Bifidobacterium; s__Bifidobacteriumanimalis	0.00414843	0.655452	0.036414	1.05067e-05	5.50209e-05
k__Bacteria; p__Tenericutes; c__Erysipelotrichi; o__Erysipelotrichales; f__Erysipelotrichaceae; g__Bulleidia; s__Solobacteriummoorei	0.00703264	1.11116	0.0427368	2.58771e-06	0.000144946
k__Bacteria; p__Firmicutes; c__Clostridia; o__Clostridiales; f__Veillonellaceae; g__; s__	0.00692905	1.09479	0.0437916	0.00171018	0.00835379
k__Bacteria; p__Firmicutes; c__Bacilli; o__Lactobacillales; f__Streptococcaceae; g__Streptococcus; s__	0.00531046	0.839053	0.0441607	0.00252818	0.0153337
k__Bacteria; p__Actinobacteria; c__Actinobacteria; o__Coriobacteriales; f__Coriobacteriaceae; g__Eggerthella; s__Eggerthellalenta	0.0068457	1.08162	0.0450675	0.000145684	0.000407418
k__Bacteria; p__Bacteroidetes; c__Bacteroidia; o__Bacteroidales; f__Porphyromonadaceae; g__Odoribacter; s__	0.00661839	1.04571	0.0454655	0.00117334	0.0026541
k__Bacteria; p__Firmicutes; c__Clostridia; o__Clostridiales; f__Veillonellaceae; g__Phascolarctobacterium; s__	0.00576138	0.910298	0.0455149	0.00503012	0.00150045
No blast hit; Other; Other; Other; Other; Other; Other	0.00619425	0.978692	0.0466044	0.00103238	0.00275736
k__Bacteria; p__Firmicutes; c__Bacilli; o__Lactobacillales; f__Lactobacillaceae; g__Lactobacillus; s__	0.00661735	1.04554	0.0475246	4.02511e-05	0.000224219
k__Bacteria; p__Proteobacteria; c__Gammaproteobacteria; o__Enterobacteriales; f__Enterobacteriaceae; g__Rahnella; s__	0.00821301	1.29766	0.0480613	0.0023186	0.0061254
k__Bacteria; p__Tenericutes; c__Erysipelotrichi; o__Erysipelotrichales; f__Erysipelotrichaceae; g__Clostridium; s__	0.00907803	1.43433	0.0494596	0.00631966	0.00237148
k__Bacteria; p__Firmicutes; c__Clostridia; o__Clostridiales; f__Lachnospiraceae; g__Clostridium; s__Clostridiumbolteae	0.00900645	1.42302	0.0508221	0.00359298	0.0115392
k__Bacteria; p__Firmicutes; c__Clostridia; o__Clostridiales; f__Lachnospiraceae; g__Oribacterium; s__	0.0097883	1.54655	0.0515517	0.000310392	0.000717681
k__Bacteria; p__Firmicutes; c__Clostridia; o__Clostridiales; f__Veillonellaceae; g__Dialister; s__	0.0114015	1.80144	0.0529836	0.00151241	0.00556215
k__Bacteria; p__Firmicutes; c__Clostridia; o__Clostridiales; f__Veillonellaceae; g__Dialister; s__Dialisterinvisus	0.0119009	1.88034	0.053724	0.00334567	0.00889274
k__Bacteria; p__Proteobacteria; c__Deltaproteobacteria; o__Desulfovibrionales; f__Desulfovibrionaceae; g__Desulfovibrio; s__Desulfovibriodesulfuricans	0.0109275	1.72655	0.0539546	0.00048535	0
k__Bacteria; p__Proteobacteria; c__Betaproteobacteria; o__Neisseriales; f__Neisseriaceae; g__Eikenella; s__Eikenellacorrodens	0.0112895	1.78374	0.0540528	8.93772e-05	3.29331e-06
k__Bacteria; p__Firmicutes; c__Clostridia; o__Clostridiales; f__Veillonellaceae; g__Veillonella; s__Veillonellaparvula	0.0106785	1.6872	0.0544257	0.000803612	0.00273864
k__Bacteria; p__Proteobacteria; c__Gammaproteobacteria; o__Enterobacteriales; f__Enterobacteriaceae; g__Plesiomonas; s__Plesiomonasshigelloides	0.0133442	2.10839	0.0585663	4.19698e-05	0.000121797
k__Bacteria; p__Proteobacteria; c__Deltaproteobacteria; o__Desulfovibrionales; f__Desulfovibrionaceae; g__Bilophila; s__Bilophilawadsworthia	0.0150935	2.38478	0.0644535	0.00404739	0.00145007
k__Bacteria; p__Firmicutes; c__Clostridia; o__Clostridiales; f__Peptostreptococcaceae; g__Peptostreptococcus; s__	0.015518	2.45185	0.0645224	6.78881e-05	0.00952489
k__Bacteria; p__Proteobacteria; c__Gammaproteobacteria; o__Enterobacteriales; f__Enterobacteriaceae; g__Serratia; s__	0.0190987	3.01759	0.0773742	0.000452579	0.00113834
k__Bacteria; p__Proteobacteria; c__Gammaproteobacteria; o__Alteromonadales; f__; g__Alkalimonas; s__	0.0208709	3.2976	0.08244	3.22801e-05	8.59424e-05
k__Bacteria; p__Firmicutes; c__Bacilli; o__Bacillales; f__Bacillaceae; g__Bacillus; s__	0.0216242	3.41663	0.0833324	2.86407e-05	0.000437726
k__Bacteria; p__Tenericutes; c__Erysipelotrichi; o__Erysipelotrichales; f__Erysipelotrichaceae; g__Holdemania; s__Holdemaniafiliformis	0.022609	3.57222	0.085053	0.000298566	8.27613e-05
k__Bacteria; p__Firmicutes; c__Clostridia; o__Clostridiales; f__Catabacteriaceae; g__; s__	0.0241197	3.81092	0.0866117	0.00122099	0.000127238
k__Bacteria; p__Proteobacteria; c__Gammaproteobacteria; o__Enterobacteriales; f__Enterobacteriaceae; g__; s__	0.0240325	3.79713	0.0883053	0.0329679	0.0677311
k__Bacteria; p__Firmicutes; c__Clostridia; o__Clostridiales; f__Lachnospiraceae; g__Anaerostipes; s__	0.0265935	4.20177	0.0913427	0.000142826	5.06093e-05
k__Bacteria; p__Actinobacteria; c__Actinobacteria; o__Coriobacteriales; f__; g__; s__	0.0262395	4.14584	0.0921297	8.30998e-05	0.000475542
k__Bacteria; p__Proteobacteria; c__Alphaproteobacteria; o__Rhodospirillales; f__Acetobacteraceae; g__; s__	0.0279117	4.41005	0.0938309	4.15011e-05	0.00244642
k__Bacteria; p__Tenericutes; c__Erysipelotrichi; o__Erysipelotrichales; f__Erysipelotrichaceae; g__Holdemania; s__	0.0306742	4.84653	0.100969	0.000161212	0.000385728
k__Bacteria; p__Firmicutes; c__Clostridia; o__Clostridiales; f__Veillonellaceae; g__Acidaminococcus; s__	0.0349016	5.51445	0.11254	0.00117353	0.00401167
k__Bacteria; p__Actinobacteria; c__Actinobacteria; o__Bifidobacteriales; f__; g__; s__	0.0435944	6.88791	0.135057	1.33174e-05	4.96148e-05
k__Bacteria; p__Firmicutes; c__Clostridia; o__Clostridiales; f__Ruminococcaceae; g__Faecalibacterium; s__Faecalibacteriumprausnitzii	0.0430435	6.80088	0.136018	7.04469e-05	3.59793e-05
k__Bacteria; p__Proteobacteria; c__Gammaproteobacteria; o__Enterobacteriales; f__Enterobacteriaceae; g__Proteus; s__	0.0454987	7.1888	0.138246	3.84159e-05	0.000204964
k__Bacteria; p__Proteobacteria; c__Gammaproteobacteria; o__Thiotrichales; f__Piscirickettsiaceae; g__Methylophaga; s__	0.0522319	8.25264	0.142287	1.09554e-05	4.1844e-05
k__Bacteria; p__Firmicutes; c__Clostridia; o__Clostridiales; f__Lachnospiraceae; g__Ruminococcus; s__Ruminococcustorques	0.0532958	8.42074	0.142724	0.0416833	0.0209002
k__Bacteria; p__Proteobacteria; c__Gammaproteobacteria; o__Pasteurellales; f__Pasteurellaceae; g__Haemophilus; s__Haemophilusparainfluenzae	0.0480759	7.59599	0.143321	0.000114847	1.65229e-06
k__Bacteria; p__Bacteroidetes; c__Bacteroidia; o__Bacteroidales; f__Porphyromonadaceae; g__Parabacteroides; s__Parabacteroidesjohnsonii	0.0509379	8.04819	0.143718	0.000856834	5.51219e-05
k__Bacteria; p__Firmicutes; c__Clostridia; o__Clostridiales; f__Veillonellaceae; g__Dialister; s__Dialisterpneumosintes	0.0494102	7.80681	0.144571	2.01394e-05	7.53633e-05
k__Bacteria; p__Proteobacteria; c__Gammaproteobacteria; o__Pseudomonadales; f__Pseudomonadaceae; g__Pseudomonas; s__	0.0503355	7.95302	0.1446	0.000129726	5.22324e-06
k__Bacteria; p__Verrucomicrobia; c__Verrucomicrobiae; o__Verrucomicrobiales; f__Verrucomicrobiaceae; g__Akkermansia; s__Akkermansiamuciniphila	0.0522098	8.24915	0.144722	0.00258025	0.022491
k__Bacteria; p__Tenericutes; c__Erysipelotrichi; o__Erysipelotrichales; f__Erysipelotrichaceae; g__; s__	0.0589265	9.31038	0.155173	0.000380268	0.00344971
k__Bacteria; p__Firmicutes; c__Clostridia; o__Clostridiales; f__Lachnospiraceae; g__Butyrivibrio; s__	0.0613458	9.69264	0.156333	6.03014e-05	0.000392758
k__Bacteria; p__Proteobacteria; c__Gammaproteobacteria; o__Enterobacteriales; f__Enterobacteriaceae; g__Escherichia; s__	0.0608383	9.61245	0.157581	7.60155e-05	0.00017416
k__Bacteria; p__Tenericutes; c__Erysipelotrichi; o__Erysipelotrichales; f__Erysipelotrichaceae; g__; s__Clostridiuminnocuum	0.0691226	10.9214	0.173355	0.00294533	0.00730213
k__Bacteria; p__Bacteroidetes; c__Bacteroidia; o__Bacteroidales; f__Porphyromonadaceae; g__Parabacteroides; s__Parabacteroidesdistasonis	0.071245	11.2567	0.175886	0.0125865	0.0312098
k__Bacteria; p__Actinobacteria; c__Actinobacteria; o__Bifidobacteriales; f__Bifidobacteriaceae; g__Bifidobacterium; s__Bifidobacteriumdentium	0.0743974	11.7548	0.180843	6.85854e-06	0.00054598
k__Bacteria; p__Bacteroidetes; c__Bacteroidia; o__Bacteroidales; f__Rikenellaceae; g__; s__	0.0777955	12.2917	0.183458	0.000173351	0.000364221
k__Bacteria; p__Firmicutes; c__Clostridia; o__Clostridiales; f__Lachnospiraceae; g__Ruminococcus; s__	0.0766843	12.1161	0.183577	0.028066	0.0141871
k__Bacteria; p__Bacteroidetes; c__Bacteroidia; o__Bacteroidales; f__Bacteroidaceae; g__Bacteroides; s__Bacteroidesuniformis	0.0805765	12.7311	0.184509	0.00796937	0.0132036
k__Bacteria; p__Tenericutes; c__Erysipelotrichi; o__Erysipelotrichales; f__Erysipelotrichaceae; g__; s__Eubacteriumdolichum	0.0795633	12.571	0.184868	9.80952e-05	0.000386417
k__Bacteria; p__Firmicutes; c__Clostridia; o__Clostridiales; f__; g__; s__	0.0836485	13.2165	0.186147	0.0111958	0.00743597
k__Bacteria; p__Bacteroidetes; c__Bacteroidia; o__Bacteroidales; f__Bacteroidaceae; g__Bacteroides; s__	0.0825905	13.0493	0.186419	0.264917	0.216065
k__Bacteria; p__Actinobacteria; c__Actinobacteria; o__Coriobacteriales; f__Coriobacteriaceae; g__Collinsella; s__Collinsellaaerofaciens	0.0869923	13.7448	0.1909	0.000393241	0.000787785
k__Bacteria; p__Proteobacteria; c__Gammaproteobacteria; o__Pasteurellales; f__Pasteurellaceae; g__; s__BisgaardTaxon10	0.0914719	14.4526	0.19798	4.37552e-05	4.24095e-06
k__Bacteria; p__Firmicutes; c__Bacilli; o__Lactobacillales; f__Streptococcaceae; g__Streptococcus; s__Streptococcusthermophilus	0.0953987	15.073	0.203689	4.77226e-05	0.000119474
k__Bacteria; p__Bacteroidetes; c__Bacteroidia; o__Bacteroidales; f__Bacteroidaceae; g__Bacteroides; s__Bacteroidesfragilis	0.0985161	15.5655	0.207541	0.0964413	0.0586315
k__Bacteria; p__Proteobacteria; c__Gammaproteobacteria; o__Enterobacteriales; f__Enterobacteriaceae; g__Cronobacter; s__	0.10961	17.3184	0.21922	3.1025e-05	7.29572e-05
k__Bacteria; p__Firmicutes; c__Clostridia; o__Clostridiales; f__Lachnospiraceae; g__Lachnobacterium; s__	0.109021	17.2253	0.220837	0.00129656	0.000830779
k__Bacteria; p__Firmicutes; c__Clostridia; o__Clostridiales; f__Lachnospiraceae; g__Coprococcus; s__Coprococcuseutactus	0.107728	17.0211	0.221053	3.88761e-05	0.000136681
k__Bacteria; p__Firmicutes; c__Clostridia; o__Clostridiales; f__Lachnospiraceae; g__Roseburia; s__Eubacteriumrectale	0.107368	16.9641	0.223211	0.00629295	0.0020733
k__Bacteria; p__Firmicutes; c__Clostridia; o__Clostridiales; f__Lachnospiraceae; g__Roseburia; s__	0.115882	18.3093	0.228866	0.00260008	0.00124527
k__Bacteria; p__Tenericutes; c__Erysipelotrichi; o__Erysipelotrichales; f__Erysipelotrichaceae; g__Coprobacillus; s__	0.131311	20.7472	0.256138	6.50717e-05	0.000143983
k__Bacteria; p__Proteobacteria; c__Gammaproteobacteria; o__Pasteurellales; f__Pasteurellaceae; g__Actinobacillus; s__	0.133697	21.1241	0.25761	0.000294274	6.92773e-05
k__Bacteria; p__Proteobacteria; c__Betaproteobacteria; o__; f__; g__; s__	0.138672	21.9102	0.263978	7.95794e-05	1.79127e-05
k__Bacteria; p__Proteobacteria; c__Betaproteobacteria; o__Neisseriales; f__Neisseriaceae; g__Neisseria; s__	0.144304	22.8001	0.271429	0.000135756	4.99308e-05
k__Bacteria; p__Proteobacteria; c__Betaproteobacteria; o__Burkholderiales; f__Alcaligenaceae; g__Sutterella; s__Sutterellaparvirubra	0.150009	23.7014	0.27884	0.000452696	0.00104841
k__Bacteria; p__Synergistetes; c__Synergistia; o__Synergistales; f__Synergistaceae; g__Cloacibacillus; s__	0.153387	24.2352	0.281805	9.9131e-05	0
k__Bacteria; p__Firmicutes; c__Clostridia; o__Clostridiales; f__Ruminococcaceae; g__Clostridium; s__Clostridiumleptum	0.156982	24.8031	0.285093	0.000307169	4.46404e-05
k__Bacteria; p__Firmicutes; c__Clostridia; o__Clostridiales; f__Lachnospiraceae; g__Roseburia; s__Roseburiafaecis	0.164708	26.0238	0.292402	0.000123249	1.19185e-05
k__Bacteria; p__Proteobacteria; c__Betaproteobacteria; o__Burkholderiales; f__Oxalobacteraceae; g__; s__	0.163248	25.7931	0.293104	0.00011529	0.000180814
k__Bacteria; p__Actinobacteria; c__Actinobacteria; o__Actinomycetales; f__Micrococcaceae; g__Rothia; s__	0.167197	26.4171	0.293523	9.26015e-05	0.000195431
k__Bacteria; p__Fusobacteria; c__Fusobacteria; o__Fusobacteriales; f__Fusobacteriaceae; g__Fusobacterium; s__	0.171197	27.0492	0.294013	0.00672504	0.0174118
k__Bacteria; p__Proteobacteria; c__Deltaproteobacteria; o__Desulfovibrionales; f__Desulfovibrionaceae; g__Desulfovibrio; s__	0.170536	26.9446	0.296095	0.00251655	0.000196792
k__Bacteria; p__Proteobacteria; c__Alphaproteobacteria; o__; f__; g__; s__	0.174763	27.6126	0.296909	0.000185438	3.12075e-06
k__Bacteria; p__Proteobacteria; c__Betaproteobacteria; o__Burkholderiales; f__Alcaligenaceae; g__Sutterella; s__	0.179691	28.3912	0.302034	0.00369363	0.00724617
k__Bacteria; p__Firmicutes; c__Clostridia; o__Clostridiales; f__Lachnospiraceae; g__Blautia; s__	0.183938	29.0623	0.305919	0.0125168	0.00899166
k__Bacteria; p__Firmicutes; c__Clostridia; o__Clostridiales; f__Ruminococcaceae; g__Bacteroides; s__Bacteroidescapillosus	0.191624	30.2767	0.315382	4.74343e-05	1.95916e-05
k__Bacteria; p__Proteobacteria; c__Gammaproteobacteria; o__Pasteurellales; f__Pasteurellaceae; g__; s__	0.221174	34.9456	0.360263	0.00846868	0.0047502
k__Bacteria; p__Tenericutes; c__Erysipelotrichi; o__Erysipelotrichales; f__Erysipelotrichaceae; g__Clostridium; s__Clostridiumspiroforme	0.231891	36.6388	0.370089	0.00052457	0.000868121
k__Bacteria; p__Proteobacteria; c__Deltaproteobacteria; o__Desulfovibrionales; f__Desulfovibrionaceae; g__LE30; s__	0.231342	36.5521	0.37298	6.3088e-05	7.04817e-06
k__Bacteria; p__Firmicutes; c__Clostridia; o__Clostridiales; f__Ruminococcaceae; g__Oscillospira; s__	0.237807	37.5735	0.375735	0.00512107	0.00726854
k__Bacteria; p__Verrucomicrobia; c__Verrucomicrobiae; o__Verrucomicrobiales; f__Verrucomicrobiaceae; g__Akkermansia; s__	0.240905	38.063	0.376861	0.00309494	0.00124815
k__Bacteria; p__Firmicutes; c__Bacilli; o__Lactobacillales; f__Streptococcaceae; g__Streptococcus; s__Streptococcusporcinus	0.24841	39.2488	0.381056	9.63628e-06	2.18922e-05
k__Bacteria; p__Bacteroidetes; c__Bacteroidia; o__Bacteroidales; f__Bacteroidaceae; g__Bacteroides; s__Bacteroideseggerthii	0.251862	39.7941	0.382636	2.15472e-05	4.16797e-05
k__Bacteria; p__Firmicutes; c__Clostridia; o__Clostridiales; f__ClostridialesFamilyXI.IncertaeSedis; g__; s__	0.247197	39.0571	0.382912	2.90853e-05	6.42681e-05
k__Bacteria; p__Firmicutes; c__Clostridia; o__Clostridiales; f__Eubacteriaceae; g__Eubacterium; s__Eubacteriumlimosum	0.283175	44.7416	0.42611	7.54172e-05	1.58455e-05
k__Bacteria; p__Proteobacteria; c__Gammaproteobacteria; o__Pasteurellales; f__Pasteurellaceae; g__Haemophilus; s__	0.296157	46.7928	0.429292	0.000100366	1.82427e-05
k__Bacteria; p__Firmicutes; c__Clostridia; o__Clostridiales; f__Ruminococcaceae; g__Anaerotruncus; s__Anaerotruncuscolihominis	0.295099	46.6257	0.431719	7.50658e-05	0.000146963
k__Bacteria; p__TM7; c__TM7-3; o__EW055; f__; g__; s__	0.292445	46.2063	0.431834	9.10292e-06	1.7996e-05
k__Bacteria; p__Tenericutes; c__Erysipelotrichi; o__Erysipelotrichales; f__Erysipelotrichaceae; g__Allobaculum; s__	0.290076	45.832	0.432377	3.19521e-05	6.07289e-06
k__Bacteria; p__Firmicutes; c__Clostridia; o__Clostridiales; f__Ruminococcaceae; g__Ruminococcus; s__	0.302822	47.8459	0.434963	0.0026384	0.00181142
k__Bacteria; p__Firmicutes; c__Clostridia; o__Clostridiales; f__Lachnospiraceae; g__Eubacterium; s__	0.310156	49.0046	0.441483	0.00193248	0.00131814
k__Bacteria; p__Firmicutes; c__Clostridia; o__Clostridiales; f__Ruminococcaceae; g__Anaerotruncus; s__	0.327647	51.7683	0.462217	3.14738e-05	1.74746e-05
k__Bacteria; p__Bacteroidetes; c__Bacteroidia; o__Bacteroidales; f__Rikenellaceae; g__Alistipes; s__	0.339184	53.591	0.474257	0.00743827	0.010375
k__Bacteria; p__Firmicutes; c__Bacilli; o__Lactobacillales; f__Carnobacteriaceae; g__Granulicatella; s__Granulicatellaelegans	0.343237	54.2314	0.475714	3.26554e-05	1.08194e-05
k__Bacteria; p__Bacteroidetes; c__Bacteroidia; o__Bacteroidales; f__Prevotellaceae; g__; s__	0.357908	56.5495	0.491735	0.000879485	9.5066e-05
k__Bacteria; p__Firmicutes; c__Clostridia; o__Clostridiales; f__ClostridialesFamilyXI.IncertaeSedis; g__; s__Parvimonasmicra	0.366518	57.9098	0.494955	8.26659e-05	0.000208703
k__Bacteria; p__Firmicutes; c__Clostridia; o__Clostridiales; f__Clostridiaceae; g__Clostridium; s__	0.366259	57.869	0.498871	0.00562473	0.00379197
k__Bacteria; p__Bacteroidetes; c__Bacteroidia; o__Bacteroidales; f__Prevotellaceae; g__Prevotella; s__	0.381401	60.2614	0.51069	0.00723467	0.00302781
k__Bacteria; p__Firmicutes; c__Clostridia; o__Clostridiales; f__Clostridiaceae; g__; s__	0.389832	61.5934	0.517592	0.0038162	0.00123242
k__Bacteria; p__Firmicutes; c__Clostridia; o__Clostridiales; f__Lachnospiraceae; g__Pseudobutyrivibrio; s__	0.43899	69.3605	0.573227	0.00012976	5.06831e-05
k__Bacteria; p__Firmicutes; c__Clostridia; o__Clostridiales; f__Ruminococcaceae; g__Ruminococcus; s__Ruminococcusflavefaciens	0.437562	69.1348	0.576123	0.000164129	9.19569e-05
k__Bacteria; p__Actinobacteria; c__Actinobacteria; o__Coriobacteriales; f__Coriobacteriaceae; g__Slackia; s__	0.452971	71.5694	0.577172	1.70442e-05	2.92294e-05
k__Bacteria; p__Bacteroidetes; c__Bacteroidia; o__Bacteroidales; f__Rikenellaceae; g__Alistipes; s__Alistipesputredinis	0.449533	71.0262	0.577449	0.00580441	0.00420076
k__Bacteria; p__Firmicutes; c__Clostridia; o__Clostridiales; f__Lachnospiraceae; g__Oribacterium; s__Oribacteriumsinus	0.447888	70.7663	0.580052	2.40167e-05	1.42529e-05
k__Bacteria; p__Firmicutes; c__Clostridia; o__Clostridiales; f__Ruminococcaceae; g__Eubacterium; s__	0.461624	72.9365	0.583492	0.000637552	0.00080954
k__Bacteria; p__Firmicutes; c__Clostridia; o__Clostridiales; f__Peptococcaceae; g__Peptococcus; s__	0.468843	74.0772	0.587915	0.00023566	0.000390199
k__Bacteria; p__Bacteroidetes; c__Bacteroidia; o__Bacteroidales; f__Porphyromonadaceae; g__Porphyromonas; s__	0.478568	75.6138	0.595384	3.24936e-05	1.66916e-05
k__Bacteria; p__Firmicutes; c__Clostridia; o__Clostridiales; f__Ruminococcaceae; g__; s__	0.486228	76.824	0.595535	0.0354261	0.0311252
k__Bacteria; p__Tenericutes; c__Erysipelotrichi; o__Erysipelotrichales; f__Erysipelotrichaceae; g__; s__Eubacteriumbiforme	0.483981	76.469	0.597414	0.00274287	0.00442372
k__Bacteria; p__Cyanobacteria; c__4C0d-2; o__YS2; f__; g__; s__	0.497279	78.57	0.604385	0.000252529	0.000124872
k__Bacteria; p__Firmicutes; c__Clostridia; o__Clostridiales; f__Lachnospiraceae; g__Ruminococcus; s__Ruminococcusgnavus	0.507237	80.1435	0.611782	0.0328299	0.0406468
k__Bacteria; p__Tenericutes; c__Erysipelotrichi; o__Erysipelotrichales; f__Erysipelotrichaceae; g__; s__Eubacteriumcylindroides	0.511122	80.7573	0.611797	0.000479894	0.000678554
k__Bacteria; p__Tenericutes; c__Erysipelotrichi; o__Erysipelotrichales; f__Erysipelotrichaceae; g__; s__MLG480	0.558486	88.2409	0.663465	0.000646661	0.000355106
k__Bacteria; p__Proteobacteria; c__Betaproteobacteria; o__Burkholderiales; f__Alcaligenaceae; g__; s__	0.57666	91.1123	0.679942	0.00236339	0.00300748
k__Bacteria; p__Tenericutes; c__Mollicutes; o__RF39; f__; g__; s__	0.599748	94.7602	0.696766	0.000884729	0.000656128
k__Bacteria; p__Bacteroidetes; c__Bacteroidia; o__Bacteroidales; f__Porphyromonadaceae; g__Parabacteroides; s__	0.59617	94.1949	0.69774	0.00981313	0.00836415
k__Bacteria; p__Proteobacteria; c__Gammaproteobacteria; o__Pasteurellales; f__Pasteurellaceae; g__Actinobacillus; s__Haemophilusparahaemolyticus	0.611381	96.5982	0.699987	8.88586e-05	4.48138e-05
k__Bacteria; p__Proteobacteria; c__Gammaproteobacteria; o__Enterobacteriales; f__Enterobacteriaceae; g__Pantoea; s__	0.60722	95.9407	0.700297	7.59236e-05	9.52576e-05
k__Bacteria; p__Firmicutes; c__Clostridia; o__Clostridiales; f__Ruminococcaceae; g__Oscillospira; s__Oscillospiraguilliermondii	0.628959	99.3755	0.714932	4.86915e-05	5.86537e-05
k__Bacteria; p__Firmicutes; c__Clostridia; o__Clostridiales; f__Lachnospiraceae; g__Dorea; s__Doreaformicigenerans	0.643067	101.605	0.725747	0.00461289	0.00536706
k__Bacteria; p__Firmicutes; c__Clostridia; o__Clostridiales; f__Lachnospiraceae; g__; s__	0.678337	107.177	0.75477	0.0843068	0.0790832
k__Bacteria; p__Actinobacteria; c__Actinobacteria; o__Coriobacteriales; f__Coriobacteriaceae; g__Adlercreutzia; s__	0.67617	106.835	0.757693	0.000213391	0.000280648
k__Bacteria; p__Bacteroidetes; c__Bacteroidia; o__Bacteroidales; f__Porphyromonadaceae; g__; s__	0.695075	109.822	0.767985	0.000570252	0.000666136
k__Bacteria; p__Proteobacteria; c__Betaproteobacteria; o__Burkholderiales; f__Comamonadaceae; g__; s__	0.746303	117.916	0.81886	1.86774e-05	2.36401e-05
k__Bacteria; p__Firmicutes; c__Clostridia; o__Clostridiales; f__Peptococcaceae; g__; s__	0.774995	122.449	0.838693	0.000704042	0.000866408
k__Bacteria; p__Firmicutes; c__Clostridia; o__Clostridiales; f__Ruminococcaceae; g__Clostridium; s__	0.769998	121.66	0.839032	0.00658584	0.00697859
k__Bacteria; p__Proteobacteria; c__Gammaproteobacteria; o__Enterobacteriales; f__Enterobacteriaceae; g__Erwinia; s__	0.798615	126.181	0.858376	9.82051e-05	7.85107e-05
k__Bacteria; p__Proteobacteria; c__Gammaproteobacteria; o__Pasteurellales; f__Pasteurellaceae; g__Actinobacillus; s__Actinobacillusporcinus	0.823666	130.139	0.879319	3.1394e-05	3.61401e-05
k__Bacteria; p__Firmicutes; c__Bacilli; o__Gemellales; f__Gemellaceae; g__Gemella; s__	0.835232	131.967	0.885682	0.000108304	0.000116844
k__Bacteria; p__Firmicutes; c__Bacilli; o__Lactobacillales; f__Carnobacteriaceae; g__Granulicatella; s__Granulicatellaadiacens	0.863339	136.408	0.903362	0.000310651	0.000264111
k__Bacteria; p__Bacteroidetes; c__Bacteroidia; o__Bacteroidales; f__; g__; s__	0.859114	135.74	0.904933	0.0219811	0.0233449
k__Bacteria; p__Firmicutes; c__Bacilli; o__Lactobacillales; f__Streptococcaceae; g__Streptococcus; s__Streptococcussanguinis	0.907678	143.413	0.943508	0.00141155	0.00132533
k__Bacteria; p__Firmicutes; c__Bacilli; o__Lactobacillales; f__Carnobacteriaceae; g__; s__	0.926599	146.403	0.944533	6.14758e-05	5.54172e-05
k__Bacteria; p__Fusobacteria; c__Fusobacteria; o__Fusobacteriales; f__Fusobacteriaceae; g__Leptotrichia; s__	0.917305	144.934	0.947282	0.00011063	0.000101874
k__Bacteria; p__Proteobacteria; c__Gammaproteobacteria; o__Enterobacteriales; f__Enterobacteriaceae; g__Erwinia; s__Erwiniatoletana	0.926091	146.322	0.950145	7.88348e-05	7.60404e-05
k__Bacteria; p__Actinobacteria; c__Actinobacteria; o__Actinomycetales; f__Micrococcaceae; g__Rothia; s__Rothiamucilaginosa	0.978904	154.667	0.978904	6.28499e-05	6.42664e-05
k__Bacteria; p__Tenericutes; c__Erysipelotrichi; o__Erysipelotrichales; f__Erysipelotrichaceae; g__Clostridium; s__Clostridiumramosum	0.975934	154.198	0.98215	0.00578234	0.00587732
k__Bacteria; p__Firmicutes; c__Clostridia; o__Clostridiales; f__ClostridialesFamilyXIII.IncertaeSedis; g__; s__	0.972576	153.667	0.985045	0.000598201	0.000608545

## Sheet: OTUs
Consensus Lineage	prob	Bonferroni_corrected	FDR_corrected	NM_mean	CD_mean
k__Bacteria; p__Firmicutes; c__Clostridia; o__Clostridiales; f__Lachnospiraceae; g__; s__	1.44756e-07	0.000174286	0.000174286	0.000102164	0.00158602
k__Bacteria; p__Firmicutes; c__Clostridia; o__Clostridiales; f__Lachnospiraceae; g__; s__	6.60309e-06	0.00795012	0.00198753	3.84776e-05	0.000404984
k__Bacteria; p__Firmicutes; c__Clostridia; o__Clostridiales; f__Lachnospiraceae; g__; s__	6.11937e-06	0.00736772	0.00245591	0.00227297	0.000120401
k__Bacteria; p__Firmicutes; c__Clostridia; o__Clostridiales; f__Ruminococcaceae; g__; s__	5.36786e-06	0.00646291	0.00323145	0.0057982	0.000699691
k__Bacteria; p__Firmicutes; c__Clostridia; o__Clostridiales; f__Lachnospiraceae; g__; s__	3.01917e-05	0.0363508	0.00727016	1.22265e-05	0.000172262
k__Bacteria; p__Bacteroidetes; c__Bacteroidia; o__Bacteroidales; f__Bacteroidaceae; g__Bacteroides; s__	0.000123698	0.148932	0.0148932	0.000189175	3.47299e-05
k__Bacteria; p__Bacteroidetes; c__Bacteroidia; o__Bacteroidales; f__Bacteroidaceae; g__Bacteroides; s__Bacteroidescaccae	0.000113606	0.136782	0.015198	0.00560276	0.0244717
k__Bacteria; p__Proteobacteria; c__Betaproteobacteria; o__Burkholderiales; f__; g__; s__	0.000103365	0.124451	0.0155564	0	0.000261378
k__Bacteria; p__Bacteroidetes; c__Bacteroidia; o__Bacteroidales; f__Bacteroidaceae; g__Bacteroides; s__Bacteroidescaccae	0.000100025	0.12043	0.0172043	8.94542e-07	7.69406e-05
k__Bacteria; p__Firmicutes; c__Clostridia; o__Clostridiales; f__Lachnospiraceae; g__; s__	9.80805e-05	0.118089	0.0196815	0.000413934	0.00162385
k__Bacteria; p__Firmicutes; c__Clostridia; o__Clostridiales; f__Lachnospiraceae; g__; s__	0.000184043	0.221588	0.0201444	6.3332e-06	0.000273565
k__Bacteria; p__Actinobacteria; c__Actinobacteria; o__Bifidobacteriales; f__Bifidobacteriaceae; g__Bifidobacterium; s__Bifidobacteriumpseudocatenulatum	0.000247302	0.297752	0.0248127	3.11002e-05	0.000204877
k__Bacteria; p__Firmicutes; c__Clostridia; o__Clostridiales; f__Ruminococcaceae; g__Faecalibacterium; s__	0.000315388	0.379727	0.0271234	0.00128248	0.00052788
k__Bacteria; p__Firmicutes; c__Clostridia; o__Clostridiales; f__Ruminococcaceae; g__; s__	0.000296452	0.356928	0.027456	0.000159715	6.5912e-06
k__Bacteria; p__Firmicutes; c__Bacilli; o__Lactobacillales; f__Enterococcaceae; g__Vagococcus; s__	0.000439392	0.529028	0.0293905	5.18624e-06	0.0006138
k__Bacteria; p__Firmicutes; c__Clostridia; o__Clostridiales; f__Ruminococcaceae; g__Faecalibacterium; s__	0.000406611	0.48956	0.0305975	0.00252568	0.00105494
k__Bacteria; p__Firmicutes; c__Clostridia; o__Clostridiales; f__Lachnospiraceae; g__; s__	0.00043386	0.522368	0.0307275	0.000311612	0.00218044
k__Bacteria; p__Firmicutes; c__Clostridia; o__Clostridiales; f__Ruminococcaceae; g__; s__	0.000491344	0.591578	0.0311357	8.41348e-05	4.6566e-06
k__Bacteria; p__Actinobacteria; c__Actinobacteria; o__Actinomycetales; f__Actinomycetaceae; g__Actinomyces; s__	0.000535517	0.644763	0.0322381	5.05873e-05	0.000388258
k__Bacteria; p__Firmicutes; c__Clostridia; o__Clostridiales; f__Ruminococcaceae; g__; s__	0.000404275	0.486748	0.0324498	4.24779e-05	0.00035853
k__Bacteria; p__Firmicutes; c__Clostridia; o__Clostridiales; f__Ruminococcaceae; g__; s__	0.000589337	0.709562	0.0337887	0.000266629	5.23775e-05
k__Bacteria; p__Firmicutes; c__Clostridia; o__Clostridiales; f__Ruminococcaceae; g__; s__	0.000635686	0.765366	0.0347894	3.18766e-06	5.91768e-05
k__Bacteria; p__Firmicutes; c__Clostridia; o__Clostridiales; f__Lachnospiraceae; g__; s__	0.000693721	0.835241	0.0363148	0.00141175	0.00903128
k__Bacteria; p__Proteobacteria; c__Gammaproteobacteria; o__Enterobacteriales; f__Enterobacteriaceae; g__; s__	0.00106307	1.27993	0.0399979	6.49509e-05	0.00023574
k__Bacteria; p__Firmicutes; c__Clostridia; o__Clostridiales; f__Ruminococcaceae; g__; s__	0.00106195	1.27858	0.0412446	8.48426e-05	0.000397112
k__Bacteria; p__Bacteroidetes; c__Bacteroidia; o__Bacteroidales; f__; g__; s__	0.000995385	1.19844	0.0413256	2.45733e-05	0.000123553
k__Bacteria; p__Bacteroidetes; c__Bacteroidia; o__Bacteroidales; f__Bacteroidaceae; g__Bacteroides; s__	0.000988106	1.18968	0.0424886	2.10101e-05	0.00017542
k__Bacteria; p__Bacteroidetes; c__Bacteroidia; o__Bacteroidales; f__Porphyromonadaceae; g__Parabacteroides; s__	0.0010592	1.27528	0.0425094	2.5725e-05	0.000461197
k__Bacteria; p__Firmicutes; c__Clostridia; o__Clostridiales; f__Ruminococcaceae; g__; s__	0.000850275	1.02373	0.0426555	0.000861426	1.60829e-05
k__Bacteria; p__Firmicutes; c__Clostridia; o__Clostridiales; f__Lachnospiraceae; g__; s__	0.000971139	1.16925	0.0433056	0.000808041	4.20788e-05
k__Bacteria; p__Firmicutes; c__Clostridia; o__Clostridiales; f__Lachnospiraceae; g__Clostridium; s__	0.000951586	1.14571	0.0440658	0.00112315	2.46506e-05
k__Bacteria; p__Firmicutes; c__Clostridia; o__Clostridiales; f__Lachnospiraceae; g__; s__	0.000942665	1.13497	0.0453987	3.06067e-06	4.91738e-05
k__Bacteria; p__Bacteroidetes; c__Bacteroidia; o__Bacteroidales; f__Bacteroidaceae; g__Bacteroides; s__	0.00130453	1.57065	0.0475956	0.000797646	0.000237612
k__Bacteria; p__Firmicutes; c__Clostridia; o__Clostridiales; f__Lachnospiraceae; g__; s__	0.00167082	2.01167	0.0502918	6.20261e-05	1.9346e-06
k__Bacteria; p__Firmicutes; c__Clostridia; o__Clostridiales; f__Lachnospiraceae; g__Clostridium; s__	0.00165753	1.99566	0.0511708	5.88554e-05	0.000855619
k__Bacteria; p__Firmicutes; c__Clostridia; o__Clostridiales; f__Ruminococcaceae; g__Faecalibacterium; s__	0.00145212	1.74836	0.0514223	0.000431837	6.27704e-05
k__Bacteria; p__Firmicutes; c__Clostridia; o__Clostridiales; f__Ruminococcaceae; g__; s__	0.00165196	1.98896	0.0523411	0.000190172	2.61839e-05
k__Bacteria; p__Proteobacteria; c__Gammaproteobacteria; o__Enterobacteriales; f__Enterobacteriaceae; g__; s__	0.00152783	1.83951	0.0525573	3.60717e-05	0.000120919
k__Bacteria; p__Actinobacteria; c__Actinobacteria; o__Bifidobacteriales; f__Bifidobacteriaceae; g__Bifidobacterium; s__	0.00157989	1.90219	0.0528387	0.000626444	0.00345708
k__Bacteria; p__Firmicutes; c__Clostridia; o__Clostridiales; f__Lachnospiraceae; g__; s__	0.00164148	1.97635	0.0534148	0.00025807	4.17481e-05
k__Bacteria; p__Firmicutes; c__Clostridia; o__Clostridiales; f__Ruminococcaceae; g__; s__	0.00196698	2.36825	0.0577621	0.000166592	2.94008e-05
k__Bacteria; p__Firmicutes; c__Clostridia; o__Clostridiales; f__Ruminococcaceae; g__Clostridium; s__Clostridiumorbiscindens	0.00206798	2.48985	0.0579034	0.00248261	0.00595178
k__Bacteria; p__Firmicutes; c__Clostridia; o__Clostridiales; f__Lachnospiraceae; g__Clostridium; s__	0.00202042	2.43259	0.0579187	0.00813084	0.00336736
k__Bacteria; p__Firmicutes; c__Clostridia; o__Clostridiales; f__Lachnospiraceae; g__; s__	0.00218672	2.63281	0.058507	4.21824e-05	0.000197492
k__Bacteria; p__Firmicutes; c__Clostridia; o__Clostridiales; f__Lachnospiraceae; g__Lachnospira; s__	0.00214158	2.57846	0.0586015	0.00184681	0.000263878
k__Bacteria; p__Firmicutes; c__Clostridia; o__Clostridiales; f__Ruminococcaceae; g__Faecalibacterium; s__	0.00240067	2.89041	0.0589879	0.0018765	0.000804182
k__Bacteria; p__Firmicutes; c__Bacilli; o__Lactobacillales; f__Enterococcaceae; g__Enterococcus; s__	0.00237681	2.86167	0.0596182	2.45993e-05	0.00310465
k__Bacteria; p__Firmicutes; c__Clostridia; o__Clostridiales; f__Lachnospiraceae; g__; s__	0.00247762	2.98306	0.0596612	1.20313e-05	0.000137876
k__Bacteria; p__Firmicutes; c__Bacilli; o__Lactobacillales; f__Enterococcaceae; g__Enterococcus; s__	0.00237379	2.85804	0.0608094	3.76582e-06	0.000848216
k__Bacteria; p__Tenericutes; c__Erysipelotrichi; o__Erysipelotrichales; f__Erysipelotrichaceae; g__; s__Clostridiuminnocuum	0.00237127	2.85501	0.0620655	1.50059e-05	9.09682e-05
k__Bacteria; p__Firmicutes; c__Clostridia; o__Clostridiales; f__Ruminococcaceae; g__Faecalibacterium; s__	0.00273574	3.29383	0.0645848	0.000284407	0.000112687
k__Bacteria; p__Firmicutes; c__Clostridia; o__Clostridiales; f__Lachnospiraceae; g__; s__	0.00312699	3.7649	0.0660509	0.00117143	0.000264557
k__Bacteria; p__Firmicutes; c__Clostridia; o__Clostridiales; f__Lachnospiraceae; g__; s__	0.00287178	3.45762	0.0664927	2.81727e-06	6.45053e-05
k__Bacteria; p__Firmicutes; c__Clostridia; o__Clostridiales; f__Ruminococcaceae; g__; s__	0.00322198	3.87926	0.0668839	6.26533e-05	5.02945e-06
k__Bacteria; p__Firmicutes; c__Clostridia; o__Clostridiales; f__Lachnospiraceae; g__Blautia; s__Blautiaproducta	0.00311849	3.75466	0.0670475	0.000293844	0.000937071
k__Bacteria; p__Firmicutes; c__Clostridia; o__Clostridiales; f__Ruminococcaceae; g__Faecalibacterium; s__	0.00296641	3.57155	0.0673878	0.0260052	0.0112789
k__Bacteria; p__Firmicutes; c__Clostridia; o__Clostridiales; f__Lachnospiraceae; g__; s__	0.00310472	3.73809	0.0679652	5.54025e-06	3.31296e-05
k__Bacteria; p__Proteobacteria; c__Gammaproteobacteria; o__Enterobacteriales; f__Enterobacteriaceae; g__; s__	0.00309359	3.72468	0.0689755	0.000134353	0.000405257
k__Bacteria; p__Proteobacteria; c__Gammaproteobacteria; o__Enterobacteriales; f__Enterobacteriaceae; g__; s__	0.00342113	4.11904	0.0698142	0.00195725	0.00532942
k__Bacteria; p__Tenericutes; c__Erysipelotrichi; o__Erysipelotrichales; f__Erysipelotrichaceae; g__Holdemania; s__	0.00366644	4.41439	0.072367	5.84313e-05	0.00031922
k__Bacteria; p__Firmicutes; c__Clostridia; o__Clostridiales; f__Ruminococcaceae; g__Faecalibacterium; s__	0.00379051	4.56378	0.0724409	0.000134461	1.70502e-05
k__Bacteria; p__Firmicutes; c__Clostridia; o__Clostridiales; f__Lachnospiraceae; g__Blautia; s__Blautiaproducta	0.00374073	4.50383	0.0726425	0.000343619	0.00105879
k__Bacteria; p__Bacteroidetes; c__Bacteroidia; o__Bacteroidales; f__Porphyromonadaceae; g__Odoribacter; s__	0.00363055	4.37118	0.0728529	0.00104603	0.00257875
k__Bacteria; p__Firmicutes; c__Bacilli; o__Lactobacillales; f__Enterococcaceae; g__Vagococcus; s__	0.00395998	4.76781	0.074497	3.20866e-06	0.000631371
k__Bacteria; p__Proteobacteria; c__Gammaproteobacteria; o__Chromatiales; f__; g__; s__	0.00422394	5.08563	0.0747886	1.70579e-05	9.48825e-05
k__Bacteria; p__Firmicutes; c__Clostridia; o__Clostridiales; f__Ruminococcaceae; g__Faecalibacterium; s__	0.00416891	5.01937	0.0749159	0.00986356	0.00429491
k__Bacteria; p__Proteobacteria; c__Gammaproteobacteria; o__Enterobacteriales; f__Enterobacteriaceae; g__; s__	0.00414664	4.99255	0.0756448	1.82886e-05	6.77095e-05
k__Bacteria; p__Firmicutes; c__Clostridia; o__Clostridiales; f__Veillonellaceae; g__Acidaminococcus; s__	0.00408408	4.91723	0.0756497	4.34362e-06	4.68574e-05
k__Bacteria; p__Firmicutes; c__Clostridia; o__Clostridiales; f__Ruminococcaceae; g__; s__	0.00447514	5.38807	0.0780879	0.00011696	1.9077e-05
k__Bacteria; p__Firmicutes; c__Clostridia; o__Clostridiales; f__Lachnospiraceae; g__Clostridium; s__	0.00461316	5.55424	0.0793463	2.92526e-05	0
k__Bacteria; p__Firmicutes; c__Clostridia; o__Clostridiales; f__Lachnospiraceae; g__Clostridium; s__	0.00482861	5.81365	0.0807452	2.04732e-05	9.20827e-05
k__Bacteria; p__Firmicutes; c__Clostridia; o__Clostridiales; f__Veillonellaceae; g__Veillonella; s__	0.00499318	6.01179	0.0812404	0.00180156	0.0100838
k__Bacteria; p__Proteobacteria; c__Gammaproteobacteria; o__Enterobacteriales; f__Enterobacteriaceae; g__; s__	0.0048248	5.80906	0.0818178	0.00130536	0.00355317
k__Bacteria; p__Firmicutes; c__Clostridia; o__Clostridiales; f__Lachnospiraceae; g__Coprococcus; s__	0.00496523	5.97813	0.0818923	0.00232351	0.000297283
k__Bacteria; p__Bacteroidetes; c__Bacteroidia; o__Bacteroidales; f__Bacteroidaceae; g__Bacteroides; s__	0.00552963	6.65767	0.088769	0.00278677	0.00176312
k__Bacteria; p__Bacteroidetes; c__Bacteroidia; o__Bacteroidales; f__Bacteroidaceae; g__Bacteroides; s__	0.00563573	6.78542	0.0892819	9.38513e-06	3.62535e-05
k__Bacteria; p__Firmicutes; c__Clostridia; o__Clostridiales; f__Lachnospiraceae; g__Clostridium; s__	0.00591013	7.1158	0.0912282	0.00251881	0.000426164
k__Bacteria; p__Proteobacteria; c__Gammaproteobacteria; o__Enterobacteriales; f__Enterobacteriaceae; g__; s__	0.00590863	7.11399	0.0923895	2.99522e-05	9.55851e-05
k__Bacteria; p__Proteobacteria; c__Gammaproteobacteria; o__Enterobacteriales; f__Enterobacteriaceae; g__Rahnella; s__	0.00613516	7.38674	0.093503	1.0714e-05	5.44847e-05
k__Bacteria; p__Firmicutes; c__Clostridia; o__Clostridiales; f__Ruminococcaceae; g__; s__	0.0062997	7.58483	0.0948104	6.49164e-05	1.58645e-06
k__Bacteria; p__Firmicutes; c__Clostridia; o__Clostridiales; f__Lachnospiraceae; g__; s__	0.00639388	7.69823	0.0950398	2.80855e-05	0.000349039
k__Bacteria; p__Tenericutes; c__Erysipelotrichi; o__Erysipelotrichales; f__Erysipelotrichaceae; g__; s__	0.00697353	8.39613	0.0965072	2.35304e-05	0.000230822
k__Bacteria; p__Firmicutes; c__Clostridia; o__Clostridiales; f__Veillonellaceae; g__Veillonella; s__	0.00690157	8.30949	0.096622	1.15633e-05	0.000154156
k__Bacteria; p__Firmicutes; c__Clostridia; o__Clostridiales; f__Lachnospiraceae; g__Ruminococcus; s__Ruminococcustorques	0.00688936	8.29479	0.0975858	0.000209864	4.28818e-05
k__Bacteria; p__Firmicutes; c__Clostridia; o__Clostridiales; f__Lachnospiraceae; g__Clostridium; s__	0.00684329	8.23932	0.0980872	4.14013e-05	8.09014e-06
k__Bacteria; p__Firmicutes; c__Clostridia; o__Clostridiales; f__Lachnospiraceae; g__Clostridium; s__Clostridiumbolteae	0.00844213	10.1643	0.0986827	0.00325845	0.0108616
No blast hit	0.00681672	8.20733	0.0988835	0.000674451	0.00220236
k__Bacteria; p__Actinobacteria; c__Actinobacteria; o__Coriobacteriales; f__Coriobacteriaceae; g__Eggerthella; s__Eggerthellalenta	0.00837729	10.0863	0.0988849	0.00014393	0.000381558
k__Bacteria; p__Firmicutes; c__Clostridia; o__Clostridiales; f__Ruminococcaceae; g__; s__	0.0087169	10.4951	0.0990108	2.94211e-05	0.000354944
k__Bacteria; p__Firmicutes; c__Clostridia; o__Clostridiales; f__Ruminococcaceae; g__Faecalibacterium; s__	0.00890585	10.7226	0.0992837	0.000155005	5.55536e-05
k__Bacteria; p__Firmicutes; c__Clostridia; o__Clostridiales; f__Lachnospiraceae; g__Oribacterium; s__	0.00883287	10.6348	0.0993904	0.000306459	0.000713831
k__Bacteria; p__Firmicutes; c__Clostridia; o__Clostridiales; f__Lachnospiraceae; g__; s__	0.00825787	9.94248	0.0994248	0.000116581	2.76666e-05
k__Bacteria; p__Actinobacteria; c__Actinobacteria; o__Actinomycetales; f__Actinomycetaceae; g__Actinomyces; s__	0.00834401	10.0462	0.0994672	5.23022e-06	0.000111457
k__Bacteria; p__Firmicutes; c__Clostridia; o__Clostridiales; f__Ruminococcaceae; g__; s__	0.0090286	10.8704	0.0997287	3.55763e-05	0.000490033
No blast hit	0.00870016	10.475	0.0997618	9.26665e-06	4.02793e-05
k__Bacteria; p__Firmicutes; c__Clostridia; o__Clostridiales; f__Ruminococcaceae; g__Clostridium; s__	0.00681112	8.20059	0.100007	0.000181981	5.36837e-05
k__Bacteria; p__Firmicutes; c__Bacilli; o__Bacillales; f__Bacillaceae; g__Bacillus; s__	0.00863892	10.4013	0.100012	2.51495e-05	0.000277747
k__Bacteria; p__Proteobacteria; c__Gammaproteobacteria; o__Enterobacteriales; f__Enterobacteriaceae; g__Rahnella; s__	0.0082536	9.93733	0.100377	0.00213614	0.00566098
k__Bacteria; p__Proteobacteria; c__Gammaproteobacteria; o__Enterobacteriales; f__Enterobacteriaceae; g__; s__	0.00755274	9.0935	0.101039	0.0188842	0.0495591
k__Bacteria; p__Tenericutes; c__Erysipelotrichi; o__Erysipelotrichales; f__Erysipelotrichaceae; g__Clostridium; s__	0.00764614	9.20595	0.101164	0.00481151	0.00128192
k__Bacteria; p__Actinobacteria; c__Actinobacteria; o__Coriobacteriales; f__Coriobacteriaceae; g__Atopobium; s__	0.00748489	9.0118	0.101256	2.70473e-05	0.000129453
k__Bacteria; p__Firmicutes; c__Bacilli; o__Lactobacillales; f__Streptococcaceae; g__Streptococcus; s__Streptococcusthermophilus	0.00825205	9.93547	0.101382	5.12108e-06	3.6319e-05
k__Bacteria; p__Firmicutes; c__Clostridia; o__Clostridiales; f__; g__; s__	0.00822868	9.90734	0.102137	5.44339e-05	0
k__Bacteria; p__Proteobacteria; c__Gammaproteobacteria; o__Enterobacteriales; f__Enterobacteriaceae; g__; s__	0.00747968	9.00554	0.102336	0.00118552	0.00324084
k__Bacteria; p__Firmicutes; c__Bacilli; o__Lactobacillales; f__Streptococcaceae; g__Streptococcus; s__	0.00820885	9.88346	0.102953	6.4219e-06	6.70572e-05
k__Bacteria; p__Tenericutes; c__Erysipelotrichi; o__Erysipelotrichales; f__Erysipelotrichaceae; g__Bulleidia; s__Solobacteriummoorei	0.00812769	9.78574	0.103008	2.58771e-06	0.000111708
k__Bacteria; p__Firmicutes; c__Clostridia; o__Clostridiales; f__Lachnospiraceae; g__; s__	0.0080638	9.70882	0.103285	0.000506656	9.81701e-05
k__Bacteria; p__Firmicutes; c__Clostridia; o__Clostridiales; f__Lachnospiraceae; g__Clostridium; s__	0.00793827	9.55768	0.103888	9.45863e-05	1.93163e-05
k__Bacteria; p__Bacteroidetes; c__Bacteroidia; o__Bacteroidales; f__Bacteroidaceae; g__Bacteroides; s__	0.00802557	9.66279	0.103901	0.00202503	5.27069e-05
k__Bacteria; p__Proteobacteria; c__Gammaproteobacteria; o__Alteromonadales; f__; g__Alkalimonas; s__	0.00978994	11.7871	0.104311	2.86407e-05	8.10495e-05
k__Bacteria; p__Firmicutes; c__Clostridia; o__Clostridiales; f__Veillonellaceae; g__Dialister; s__	0.00988797	11.9051	0.104431	0.000522936	0.00414676
k__Bacteria; p__Firmicutes; c__Clostridia; o__Clostridiales; f__Lachnospiraceae; g__Roseburia; s__Eubacteriumrectale	0.00971906	11.7017	0.10448	4.84187e-05	6.3799e-06
k__Bacteria; p__Firmicutes; c__Clostridia; o__Clostridiales; f__Ruminococcaceae; g__Faecalibacterium; s__	0.00967457	11.6482	0.104939	0.0147865	0.00460698
k__Bacteria; p__Firmicutes; c__Clostridia; o__Clostridiales; f__Lachnospiraceae; g__; s__	0.009588	11.5439	0.104945	3.86669e-05	0.000457894
k__Bacteria; p__Firmicutes; c__Clostridia; o__Clostridiales; f__Ruminococcaceae; g__Clostridium; s__	0.0102989	12.3999	0.105084	4.07247e-05	0.000143854
k__Bacteria; p__Firmicutes; c__Bacilli; o__Lactobacillales; f__Streptococcaceae; g__Streptococcus; s__	0.0100436	12.0925	0.105152	0.00102341	0.0104238
k__Bacteria; p__Tenericutes; c__Erysipelotrichi; o__Erysipelotrichales; f__Erysipelotrichaceae; g__Clostridium; s__	0.0102412	12.3304	0.105388	7.25684e-05	1.16622e-05
k__Bacteria; p__Firmicutes; c__Clostridia; o__Clostridiales; f__Veillonellaceae; g__Veillonella; s__Veillonellaparvula	0.0102193	12.304	0.106069	0.000761477	0.002646
k__Bacteria; p__Firmicutes; c__Clostridia; o__Clostridiales; f__Lachnospiraceae; g__; s__	0.0105774	12.7352	0.106126	6.51378e-05	1.09885e-05
k__Bacteria; p__Proteobacteria; c__Gammaproteobacteria; o__Enterobacteriales; f__Enterobacteriaceae; g__Plesiomonas; s__Plesiomonasshigelloides	0.0105252	12.6723	0.10649	3.56823e-05	0.000108734
k__Bacteria; p__Tenericutes; c__Erysipelotrichi; o__Erysipelotrichales; f__Erysipelotrichaceae; g__; s__Clostridiuminnocuum	0.0111228	13.3919	0.10977	1.25058e-05	4.72211e-05
k__Bacteria; p__Firmicutes; c__Clostridia; o__Clostridiales; f__Ruminococcaceae; g__Faecalibacterium; s__	0.0110681	13.326	0.110132	5.69534e-05	1.38163e-05
k__Bacteria; p__Bacteroidetes; c__Bacteroidia; o__Bacteroidales; f__Bacteroidaceae; g__Bacteroides; s__Bacteroidesfragilis	0.0113432	13.6572	0.110138	6.83848e-05	7.36432e-06
k__Bacteria; p__Proteobacteria; c__Betaproteobacteria; o__Neisseriales; f__Neisseriaceae; g__Eikenella; s__Eikenellacorrodens	0.0115689	13.9289	0.110547	8.61814e-05	3.29331e-06
k__Bacteria; p__Bacteroidetes; c__Bacteroidia; o__Bacteroidales; f__Bacteroidaceae; g__Bacteroides; s__	0.0114952	13.8403	0.110722	1.59572e-05	4.45291e-05
k__Bacteria; p__Bacteroidetes; c__Bacteroidia; o__Bacteroidales; f__Bacteroidaceae; g__Bacteroides; s__	0.0113386	13.6517	0.11099	6.8407e-05	1.94907e-05
k__Bacteria; p__Firmicutes; c__Clostridia; o__Clostridiales; f__Veillonellaceae; g__Phascolarctobacterium; s__	0.0117716	14.1731	0.111599	0.00454658	0.00144845
k__Bacteria; p__Firmicutes; c__Clostridia; o__Clostridiales; f__Lachnospiraceae; g__Ruminococcus; s__	0.0119921	14.4385	0.111926	0.00028367	5.78577e-05
k__Bacteria; p__Firmicutes; c__Clostridia; o__Clostridiales; f__Lachnospiraceae; g__Ruminococcus; s__Ruminococcustorques	0.0121252	14.5987	0.112298	3.56659e-05	7.11293e-06
k__Bacteria; p__Firmicutes; c__Clostridia; o__Clostridiales; f__Veillonellaceae; g__Dialister; s__Dialisterinvisus	0.0119848	14.4297	0.112732	0.0031607	0.0084434
k__Bacteria; p__Proteobacteria; c__Gammaproteobacteria; o__Chromatiales; f__; g__; s__	0.0123858	14.9125	0.113836	4.28891e-05	0.000122821
k__Bacteria; p__Firmicutes; c__Clostridia; o__Clostridiales; f__Lachnospiraceae; g__; s__	0.0127478	15.3484	0.11454	6.59603e-05	1.07545e-05
k__Bacteria; p__Firmicutes; c__Clostridia; o__Clostridiales; f__Ruminococcaceae; g__Faecalibacterium; s__	0.0126659	15.2498	0.11466	0.000214179	8.91814e-05
k__Bacteria; p__Firmicutes; c__Clostridia; o__Clostridiales; f__Lachnospiraceae; g__Clostridium; s__	0.012611	15.1836	0.115027	3.87521e-06	2.43255e-05
k__Bacteria; p__Proteobacteria; c__Gammaproteobacteria; o__Enterobacteriales; f__Enterobacteriaceae; g__; s__	0.0130882	15.7582	0.116727	4.61e-05	0.000158895
k__Bacteria; p__Firmicutes; c__Clostridia; o__Clostridiales; f__Ruminococcaceae; g__; s__	0.0132801	15.9892	0.117568	4.42932e-05	1.58645e-06
k__Bacteria; p__Firmicutes; c__Clostridia; o__Clostridiales; f__Lachnospiraceae; g__Clostridium; s__	0.0137845	16.5965	0.120265	9.01221e-05	2.55268e-05
k__Bacteria; p__Firmicutes; c__Clostridia; o__Clostridiales; f__Lachnospiraceae; g__; s__	0.0137118	16.509	0.120504	0.0207018	0.00475618
k__Bacteria; p__Firmicutes; c__Clostridia; o__Clostridiales; f__Lachnospiraceae; g__; s__	0.0139338	16.7762	0.120692	2.46968e-05	9.57462e-05
k__Bacteria; p__Firmicutes; c__Clostridia; o__Clostridiales; f__Lachnospiraceae; g__Lachnospira; s__	0.0145709	17.5433	0.12531	3.59326e-05	0
k__Bacteria; p__Firmicutes; c__Clostridia; o__Clostridiales; f__Ruminococcaceae; g__; s__	0.0147587	17.7695	0.126025	8.3402e-05	0.00336294
k__Bacteria; p__Firmicutes; c__Clostridia; o__Clostridiales; f__Ruminococcaceae; g__; s__	0.0154955	18.6566	0.131385	4.58074e-05	0.000163519
k__Bacteria; p__Proteobacteria; c__Deltaproteobacteria; o__Desulfovibrionales; f__Desulfovibrionaceae; g__Bilophila; s__Bilophilawadsworthia	0.0156575	18.8516	0.131829	0.00372216	0.00133023
k__Bacteria; p__Firmicutes; c__Clostridia; o__Clostridiales; f__Lachnospiraceae; g__Clostridium; s__	0.015907	19.152	0.132083	0.00096162	0.000245262
k__Bacteria; p__Firmicutes; c__Clostridia; o__Clostridiales; f__Lachnospiraceae; g__Blautia; s__	0.015903	19.1472	0.132967	5.17686e-05	1.14035e-05
k__Bacteria; p__Firmicutes; c__Clostridia; o__Clostridiales; f__Lachnospiraceae; g__; s__	0.0167632	20.1829	0.137298	3.27122e-05	3.07876e-06
k__Bacteria; p__Firmicutes; c__Clostridia; o__Clostridiales; f__Lachnospiraceae; g__Ruminococcus; s__	0.0166889	20.0934	0.137626	4.70765e-05	5.90405e-06
k__Bacteria; p__Firmicutes; c__Clostridia; o__Clostridiales; f__Ruminococcaceae; g__Faecalibacterium; s__	0.0172066	20.7167	0.139978	0.000135302	4.66196e-05
k__Bacteria; p__Firmicutes; c__Clostridia; o__Clostridiales; f__Lachnospiraceae; g__Ruminococcus; s__Ruminococcustorques	0.0179217	21.5777	0.144817	6.82894e-05	6.3351e-06
k__Bacteria; p__Firmicutes; c__Clostridia; o__Clostridiales; f__Lachnospiraceae; g__; s__	0.0190303	22.9124	0.145015	0.00013099	0
k__Bacteria; p__Firmicutes; c__Clostridia; o__Clostridiales; f__Lachnospiraceae; g__; s__	0.0191778	23.0901	0.145221	4.48614e-05	0
k__Bacteria; p__Firmicutes; c__Clostridia; o__Clostridiales; f__Lachnospiraceae; g__Coprococcus; s__	0.0189428	22.8071	0.145268	5.49228e-05	1.02814e-05
k__Bacteria; p__Firmicutes; c__Clostridia; o__Clostridiales; f__Ruminococcaceae; g__; s__	0.018464	22.2307	0.145298	6.4799e-05	0.00111277
k__Bacteria; p__Tenericutes; c__Erysipelotrichi; o__Erysipelotrichales; f__Erysipelotrichaceae; g__Clostridium; s__	0.0181634	21.8687	0.145791	0.000329106	9.24251e-05
k__Bacteria; p__Firmicutes; c__Clostridia; o__Clostridiales; f__Lachnospiraceae; g__; s__	0.0184261	22.1851	0.145954	1.23117e-05	0.000376712
k__Bacteria; p__Firmicutes; c__Clostridia; o__Clostridiales; f__Ruminococcaceae; g__Ruminococcus; s__	0.0189261	22.7871	0.146071	0.000213102	0
k__Bacteria; p__Firmicutes; c__Clostridia; o__Clostridiales; f__Lachnospiraceae; g__Coprococcus; s__	0.0194767	23.45	0.146562	0.000127855	3.16435e-05
k__Bacteria; p__Firmicutes; c__Clostridia; o__Clostridiales; f__Lachnospiraceae; g__; s__	0.0183876	22.1386	0.146614	0.00674285	0.0165781
k__Bacteria; p__Proteobacteria; c__Gammaproteobacteria; o__Enterobacteriales; f__Enterobacteriaceae; g__; s__	0.0189056	22.7623	0.146854	1.40989e-05	4.7562e-05
k__Bacteria; p__Firmicutes; c__Clostridia; o__Clostridiales; f__Lachnospiraceae; g__; s__	0.018788	22.6208	0.146888	6.61003e-06	8.7793e-05
k__Bacteria; p__Firmicutes; c__Clostridia; o__Clostridiales; f__Ruminococcaceae; g__; s__	0.020255	24.387	0.151472	0.000130143	0.000591733
k__Bacteria; p__Firmicutes; c__Clostridia; o__Clostridiales; f__Ruminococcaceae; g__Eubacterium; s__	0.0204896	24.6695	0.152281	5.76443e-06	2.64005e-05
k__Bacteria; p__Firmicutes; c__Clostridia; o__Clostridiales; f__Lachnospiraceae; g__Coprococcus; s__	0.0208922	25.1542	0.15432	2.55119e-05	0
k__Bacteria; p__Tenericutes; c__Erysipelotrichi; o__Erysipelotrichales; f__Erysipelotrichaceae; g__Holdemania; s__Holdemaniafiliformis	0.0211507	25.4654	0.155277	0.000282244	7.22813e-05
k__Bacteria; p__Firmicutes; c__Bacilli; o__Lactobacillales; f__Streptococcaceae; g__Streptococcus; s__	0.0219785	26.4622	0.160377	0.000522654	0.0019926
k__Bacteria; p__Bacteroidetes; c__Bacteroidia; o__Bacteroidales; f__Rikenellaceae; g__Alistipes; s__	0.0223238	26.8779	0.161915	0.000868649	0.00220149
k__Bacteria; p__Proteobacteria; c__Gammaproteobacteria; o__Enterobacteriales; f__Enterobacteriaceae; g__Serratia; s__	0.0241995	29.1362	0.165547	0.000414328	0.00101207
k__Bacteria; p__Bacteroidetes; c__Bacteroidia; o__Bacteroidales; f__Bacteroidaceae; g__Bacteroides; s__Bacteroidescaccae	0.0243376	29.3025	0.165551	6.48648e-05	0.000155521
k__Bacteria; p__Firmicutes; c__Clostridia; o__Clostridiales; f__; g__; s__	0.0235442	28.3472	0.165773	6.82159e-06	2.57262e-05
k__Bacteria; p__Firmicutes; c__Clostridia; o__Clostridiales; f__Lachnospiraceae; g__Clostridium; s__	0.0241021	29.019	0.165823	8.64432e-06	4.71579e-05
k__Bacteria; p__Firmicutes; c__Clostridia; o__Clostridiales; f__Ruminococcaceae; g__Faecalibacterium; s__	0.0245452	29.5525	0.166025	1.64027e-05	0
k__Bacteria; p__Firmicutes; c__Clostridia; o__Clostridiales; f__Ruminococcaceae; g__; s__	0.0237496	28.5945	0.166247	6.16882e-05	0.00223558
k__Bacteria; p__Firmicutes; c__Clostridia; o__Clostridiales; f__Lachnospiraceae; g__; s__	0.0240307	28.933	0.166282	0.000735422	0.00182214
k__Bacteria; p__Firmicutes; c__Clostridia; o__Clostridiales; f__Peptococcaceae; g__; s__	0.0238938	28.7682	0.16629	5.60898e-05	0.000838314
k__Bacteria; p__Firmicutes; c__Clostridia; o__Clostridiales; f__Lachnospiraceae; g__; s__	0.0235263	28.3257	0.166622	1.56233e-05	4.83956e-05
k__Bacteria; p__Bacteroidetes; c__Bacteroidia; o__Bacteroidales; f__Bacteroidaceae; g__Bacteroides; s__	0.0234958	28.2889	0.16739	0.198719	0.144151
k__Bacteria; p__Firmicutes; c__Clostridia; o__Clostridiales; f__Ruminococcaceae; g__; s__	0.0232781	28.0268	0.167825	9.94345e-06	6.64092e-05
k__Bacteria; p__Firmicutes; c__Clostridia; o__Clostridiales; f__Veillonellaceae; g__Veillonella; s__	0.0234217	28.1997	0.167855	4.08754e-05	0.000170986
k__Bacteria; p__Firmicutes; c__Clostridia; o__Clostridiales; f__Lachnospiraceae; g__Clostridium; s__	0.0259735	31.2721	0.16813	0.00169717	0.000782773
k__Bacteria; p__Bacteroidetes; c__Bacteroidia; o__Bacteroidales; f__Bacteroidaceae; g__Bacteroides; s__	0.0261535	31.4888	0.168389	3.97745e-05	1.00144e-05
k__Bacteria; p__Firmicutes; c__Clostridia; o__Clostridiales; f__Ruminococcaceae; g__; s__	0.0256688	30.9053	0.168881	5.344e-05	4.24095e-06
k__Bacteria; p__Actinobacteria; c__Actinobacteria; o__Actinomycetales; f__Actinomycetaceae; g__Actinomyces; s__	0.0259597	31.2555	0.168949	3.21803e-05	0.000153265
k__Bacteria; p__Firmicutes; c__Clostridia; o__Clostridiales; f__Catabacteriaceae; g__; s__	0.02583	31.0994	0.169018	0.000501131	0
k__Bacteria; p__Proteobacteria; c__Alphaproteobacteria; o__Rhodospirillales; f__Acetobacteraceae; g__; s__	0.0274132	33.0054	0.169259	3.99512e-05	0.00236488
k__Bacteria; p__Bacteroidetes; c__Bacteroidia; o__Bacteroidales; f__Bacteroidaceae; g__Bacteroides; s__	0.0255869	30.8067	0.169267	2.26231e-05	3.52105e-06
k__Bacteria; p__Firmicutes; c__Clostridia; o__Clostridiales; f__Lachnospiraceae; g__Eubacterium; s__	0.0255094	30.7133	0.169687	2.31821e-05	0
k__Bacteria; p__Firmicutes; c__Clostridia; o__Clostridiales; f__Ruminococcaceae; g__; s__	0.0265253	31.9365	0.169875	4.07011e-05	1.13496e-05
k__Bacteria; p__Firmicutes; c__Clostridia; o__Clostridiales; f__Lachnospiraceae; g__; s__	0.0273905	32.9781	0.16999	1.75808e-05	0
k__Bacteria; p__Firmicutes; c__Clostridia; o__Clostridiales; f__Lachnospiraceae; g__; s__	0.0254254	30.6122	0.170068	4.27892e-05	0
k__Bacteria; p__Firmicutes; c__Clostridia; o__Clostridiales; f__Veillonellaceae; g__Dialister; s__Dialisterinvisus	0.0272834	32.8492	0.170203	1.8303e-05	5.78775e-05
k__Bacteria; p__Firmicutes; c__Clostridia; o__Clostridiales; f__; g__; s__	0.0253256	30.492	0.170346	0.000508276	4.79247e-05
k__Bacteria; p__Bacteroidetes; c__Bacteroidia; o__Bacteroidales; f__Bacteroidaceae; g__Bacteroides; s__Bacteroidesfragilis	0.027754	33.4158	0.170489	3.11174e-05	2.03741e-06
k__Bacteria; p__Firmicutes; c__Clostridia; o__Clostridiales; f__Ruminococcaceae; g__Faecalibacterium; s__	0.0272447	32.8026	0.170847	3.37051e-05	5.8013e-06
k__Bacteria; p__Firmicutes; c__Clostridia; o__Clostridiales; f__Lachnospiraceae; g__Roseburia; s__	0.0272065	32.7566	0.1715	0.000135695	4.64311e-05
k__Bacteria; p__Firmicutes; c__Clostridia; o__Clostridiales; f__Ruminococcaceae; g__Clostridium; s__	0.0270774	32.6011	0.171585	6.31128e-05	1.74474e-05
k__Bacteria; p__Firmicutes; c__Clostridia; o__Clostridiales; f__Ruminococcaceae; g__Faecalibacterium; s__Faecalibacteriumprausnitzii	0.0269676	32.469	0.171794	1.544e-05	0
k__Bacteria; p__Firmicutes; c__Clostridia; o__Clostridiales; f__Lachnospiraceae; g__Clostridium; s__	0.0285987	34.4328	0.172164	9.42919e-05	0
k__Bacteria; p__Firmicutes; c__Clostridia; o__Clostridiales; f__Lachnospiraceae; g__Eubacterium; s__	0.0283013	34.0748	0.172968	3.07011e-05	0.000122272
k__Bacteria; p__Bacteroidetes; c__Bacteroidia; o__Bacteroidales; f__Bacteroidaceae; g__Bacteroides; s__	0.0285936	34.4267	0.172998	1.31037e-05	0.000125042
k__Bacteria; p__Firmicutes; c__Clostridia; o__Clostridiales; f__Lachnospiraceae; g__Lachnospira; s__	0.0285746	34.4039	0.173757	0.000206461	1.66907e-05
k__Bacteria; p__Bacteroidetes; c__Bacteroidia; o__Bacteroidales; f__Bacteroidaceae; g__Bacteroides; s__	0.029461	35.471	0.175599	1.22236e-05	4.34731e-05
k__Bacteria; p__Bacteroidetes; c__Bacteroidia; o__Bacteroidales; f__Bacteroidaceae; g__Bacteroides; s__	0.0294439	35.4504	0.17637	1.61738e-05	5.76542e-05
k__Bacteria; p__Bacteroidetes; c__Bacteroidia; o__Bacteroidales; f__; g__; s__	0.0298948	35.9934	0.176438	0.000404847	1.1831e-05
k__Bacteria; p__Bacteroidetes; c__Bacteroidia; o__Bacteroidales; f__Bacteroidaceae; g__Bacteroides; s__	0.0297579	35.8285	0.176495	4.86246e-05	4.8962e-06
k__Bacteria; p__Tenericutes; c__Mollicutes; o__RF39; f__; g__; s__	0.0305335	36.7623	0.178458	3.14602e-05	0.000622436
k__Bacteria; p__Firmicutes; c__Clostridia; o__Clostridiales; f__Lachnospiraceae; g__; s__	0.0304981	36.7197	0.17912	1.29274e-05	9.90801e-05
k__Bacteria; p__Proteobacteria; c__Betaproteobacteria; o__Burkholderiales; f__Alcaligenaceae; g__Sutterella; s__	0.0320936	38.6407	0.182267	2.94053e-05	0
k__Bacteria; p__Firmicutes; c__Bacilli; o__Lactobacillales; f__Streptococcaceae; g__Streptococcus; s__	0.03168	38.1428	0.182501	1.2059e-05	0.000256702
k__Bacteria; p__Firmicutes; c__Clostridia; o__Clostridiales; f__Lachnospiraceae; g__; s__	0.0319957	38.5228	0.182572	2.61438e-05	2.77958e-06
k__Bacteria; p__Firmicutes; c__Clostridia; o__Clostridiales; f__Lachnospiraceae; g__; s__	0.0323267	38.9214	0.182729	3.19668e-05	2.77958e-06
k__Bacteria; p__Firmicutes; c__Clostridia; o__Clostridiales; f__Ruminococcaceae; g__Faecalibacterium; s__	0.031474	37.8947	0.183066	6.97862e-05	2.34528e-05
k__Bacteria; p__Firmicutes; c__Clostridia; o__Clostridiales; f__Lachnospiraceae; g__; s__	0.0319357	38.4505	0.183098	3.02093e-05	3.07876e-06
k__Bacteria; p__Bacteroidetes; c__Bacteroidia; o__Bacteroidales; f__Bacteroidaceae; g__Bacteroides; s__	0.0316463	38.1021	0.183183	9.31e-05	0.000846871
k__Bacteria; p__Firmicutes; c__Clostridia; o__Clostridiales; f__Ruminococcaceae; g__Oscillospira; s__	0.0326737	39.3391	0.183828	0.000226342	2.09567e-05
k__Bacteria; p__Firmicutes; c__Clostridia; o__Clostridiales; f__Lachnospiraceae; g__Ruminococcus; s__Ruminococcustorques	0.0328451	39.5455	0.183932	5.53793e-05	1.84858e-05
k__Bacteria; p__Firmicutes; c__Clostridia; o__Clostridiales; f__Ruminococcaceae; g__Oscillospira; s__	0.033613	40.4701	0.186498	6.54306e-05	6.60885e-06
k__Bacteria; p__Firmicutes; c__Clostridia; o__Clostridiales; f__Lachnospiraceae; g__; s__	0.0335798	40.4301	0.187176	3.44562e-05	6.95864e-06
k__Bacteria; p__Firmicutes; c__Clostridia; o__Clostridiales; f__Veillonellaceae; g__Acidaminococcus; s__	0.0346802	41.755	0.189795	0.00108299	0.00380753
k__Bacteria; p__Proteobacteria; c__Gammaproteobacteria; o__Enterobacteriales; f__Enterobacteriaceae; g__; s__	0.0344257	41.4486	0.190131	0.00014347	0.000349138
k__Bacteria; p__Bacteroidetes; c__Bacteroidia; o__Bacteroidales; f__Bacteroidaceae; g__Bacteroides; s__	0.034673	41.7463	0.190623	0.000617293	0.000145297
k__Bacteria; p__Firmicutes; c__Clostridia; o__Clostridiales; f__Lachnospiraceae; g__; s__	0.0349908	42.1289	0.190629	5.2062e-05	0.00315194
k__Bacteria; p__Firmicutes; c__Clostridia; o__Clostridiales; f__Lachnospiraceae; g__Blautia; s__	0.0353554	42.568	0.190888	0.00513702	0.00172909
k__Bacteria; p__Firmicutes; c__Clostridia; o__Clostridiales; f__Lachnospiraceae; g__Blautia; s__	0.0356749	42.9526	0.190901	3.59156e-05	0.000649037
k__Bacteria; p__Firmicutes; c__Clostridia; o__Clostridiales; f__Lachnospiraceae; g__Clostridium; s__	0.0380792	45.8473	0.19103	5.05709e-05	1.03819e-05
k__Bacteria; p__Proteobacteria; c__Betaproteobacteria; o__Burkholderiales; f__Alcaligenaceae; g__Sutterella; s__	0.0355463	42.7977	0.191061	0.00181719	0.0069399
k__Bacteria; p__Firmicutes; c__Clostridia; o__Clostridiales; f__Ruminococcaceae; g__Faecalibacterium; s__	0.0358638	43.18	0.191062	8.02994e-05	3.03202e-05
k__Bacteria; p__Firmicutes; c__Clostridia; o__Clostridiales; f__Lachnospiraceae; g__; s__	0.0377783	45.4851	0.191114	1.66167e-05	0.000104327
k__Bacteria; p__Firmicutes; c__Clostridia; o__Clostridiales; f__Ruminococcaceae; g__; s__	0.0352627	42.4563	0.191245	7.56846e-05	0
k__Bacteria; p__Firmicutes; c__Clostridia; o__Clostridiales; f__Lachnospiraceae; g__; s__	0.0360603	43.4166	0.191263	0.00019446	0
k__Bacteria; p__Firmicutes; c__Clostridia; o__Clostridiales; f__Lachnospiraceae; g__; s__	0.0376878	45.3761	0.19146	2.933e-05	5.37761e-06
k__Bacteria; p__Bacteroidetes; c__Bacteroidia; o__Bacteroidales; f__Bacteroidaceae; g__Bacteroides; s__	0.0380386	45.7984	0.191625	0.000126244	2.66249e-05
k__Bacteria; p__Bacteroidetes; c__Bacteroidia; o__Bacteroidales; f__Porphyromonadaceae; g__Parabacteroides; s__Parabacteroidesdistasonis	0.0376049	45.2763	0.191849	7.00313e-05	0.0026366
k__Bacteria; p__Firmicutes; c__Clostridia; o__Clostridiales; f__Lachnospiraceae; g__Ruminococcus; s__Ruminococcustorques	0.036883	44.4071	0.192238	2.09441e-05	2.52077e-06
k__Bacteria; p__Firmicutes; c__Clostridia; o__Clostridiales; f__Ruminococcaceae; g__Oscillospira; s__	0.0375425	45.2012	0.192345	1.13089e-05	4.40997e-05
k__Bacteria; p__Firmicutes; c__Clostridia; o__Clostridiales; f__Lachnospiraceae; g__Coprococcus; s__	0.0370701	44.6324	0.192381	5.98761e-05	1.07545e-05
k__Bacteria; p__Proteobacteria; c__Betaproteobacteria; o__Burkholderiales; f__Alcaligenaceae; g__Sutterella; s__	0.0367821	44.2857	0.192546	4.03402e-05	3.95401e-06
k__Bacteria; p__Firmicutes; c__Clostridia; o__Clostridiales; f__Lachnospiraceae; g__Coprococcus; s__	0.0374362	45.0732	0.19262	0.000150182	1.30857e-05
k__Bacteria; p__Firmicutes; c__Clostridia; o__Clostridiales; f__Lachnospiraceae; g__Ruminococcus; s__Ruminococcustorques	0.0364784	43.92	0.192631	3.16652e-05	7.03277e-06
k__Bacteria; p__Firmicutes; c__Clostridia; o__Clostridiales; f__Lachnospiraceae; g__Ruminococcus; s__Ruminococcusgnavus	0.0373358	44.9523	0.192928	0.000152659	4.17985e-05
k__Bacteria; p__Firmicutes; c__Clostridia; o__Clostridiales; f__Lachnospiraceae; g__; s__	0.0367079	44.1963	0.192997	1.4056e-05	5.48449e-05
k__Bacteria; p__Firmicutes; c__Clostridia; o__Clostridiales; f__Lachnospiraceae; g__Anaerostipes; s__	0.0388439	46.7681	0.194058	4.62562e-05	7.04817e-06
k__Bacteria; p__Firmicutes; c__Clostridia; o__Clostridiales; f__Lachnospiraceae; g__Blautia; s__Blautiaproducta	0.0390144	46.9733	0.194105	1.65235e-05	4.42198e-05
k__Bacteria; p__Firmicutes; c__Clostridia; o__Clostridiales; f__Lachnospiraceae; g__; s__	0.0399076	48.0488	0.196921	6.21785e-05	1.51112e-05
k__Bacteria; p__Firmicutes; c__Clostridia; o__Clostridiales; f__Lachnospiraceae; g__; s__	0.0398409	47.9684	0.197401	3.74224e-05	0.000189051
k__Bacteria; p__Firmicutes; c__Clostridia; o__Clostridiales; f__Lachnospiraceae; g__; s__	0.0405161	48.7813	0.197495	3.05126e-05	6.87022e-06
k__Bacteria; p__Firmicutes; c__Clostridia; o__Clostridiales; f__Lachnospiraceae; g__Blautia; s__	0.0402362	48.4443	0.197732	0.000694345	0.00031289
k__Bacteria; p__Firmicutes; c__Clostridia; o__Clostridiales; f__Ruminococcaceae; g__Faecalibacterium; s__	0.0404583	48.7118	0.198016	0.000170908	6.45915e-05
k__Bacteria; p__Firmicutes; c__Clostridia; o__Clostridiales; f__Lachnospiraceae; g__Clostridium; s__	0.0413548	49.7911	0.199165	2.75463e-05	1.58645e-06
k__Bacteria; p__Firmicutes; c__Clostridia; o__Clostridiales; f__Catabacteriaceae; g__; s__	0.0413503	49.7857	0.199943	0.000165076	3.443e-06
k__Bacteria; p__Firmicutes; c__Clostridia; o__Clostridiales; f__Lachnospiraceae; g__Coprococcus; s__	0.0412048	49.6105	0.200043	2.89614e-05	0
k__Bacteria; p__Proteobacteria; c__Gammaproteobacteria; o__Enterobacteriales; f__Enterobacteriaceae; g__Proteus; s__	0.041706	50.2141	0.200056	3.09173e-05	0.000174151
k__Bacteria; p__Firmicutes; c__Clostridia; o__Clostridiales; f__Ruminococcaceae; g__; s__	0.041974	50.5367	0.200542	0.000297965	0.000131489
k__Bacteria; p__Bacteroidetes; c__Bacteroidia; o__Bacteroidales; f__Bacteroidaceae; g__Bacteroides; s__	0.0432939	52.1258	0.20522	0.000121159	6.71984e-05
k__Bacteria; p__Firmicutes; c__Clostridia; o__Clostridiales; f__Lachnospiraceae; g__Clostridium; s__	0.0432418	52.0631	0.205783	8.6504e-06	2.80064e-05
k__Bacteria; p__Bacteroidetes; c__Bacteroidia; o__Bacteroidales; f__Bacteroidaceae; g__Bacteroides; s__Bacteroidesfragilis	0.0436772	52.5873	0.206225	0.000680043	0.000339185
k__Bacteria; p__Firmicutes; c__Clostridia; o__Clostridiales; f__Ruminococcaceae; g__Faecalibacterium; s__	0.0440237	53.0045	0.207049	3.39427e-05	1.16268e-05
k__Bacteria; p__Firmicutes; c__Clostridia; o__Clostridiales; f__Lachnospiraceae; g__Clostridium; s__	0.0447367	53.863	0.207965	0.0057561	0.00157777
k__Bacteria; p__Firmicutes; c__Clostridia; o__Clostridiales; f__Ruminococcaceae; g__Faecalibacterium; s__	0.044689	53.8056	0.208549	1.76734e-05	1.58645e-06
k__Bacteria; p__Firmicutes; c__Clostridia; o__Clostridiales; f__Ruminococcaceae; g__Faecalibacterium; s__	0.0445236	53.6065	0.208585	2.27252e-05	6.10646e-06
k__Bacteria; p__Fusobacteria; c__Fusobacteria; o__Fusobacteriales; f__Fusobacteriaceae; g__Leptotrichia; s__	0.0453201	54.5655	0.209867	6.45141e-05	0
k__Bacteria; p__Bacteroidetes; c__Bacteroidia; o__Bacteroidales; f__Bacteroidaceae; g__Bacteroides; s__	0.0457055	55.0294	0.210841	3.73804e-05	2.32256e-06
k__Bacteria; p__Firmicutes; c__Clostridia; o__Clostridiales; f__Lachnospiraceae; g__Clostridium; s__	0.0459646	55.3413	0.211227	8.22008e-06	3.56134e-05
k__Bacteria; p__Firmicutes; c__Clostridia; o__Clostridiales; f__Lachnospiraceae; g__; s__	0.0461985	55.623	0.211494	2.32203e-05	0
k__Bacteria; p__Firmicutes; c__Clostridia; o__Clostridiales; f__Lachnospiraceae; g__Lachnobacterium; s__	0.0466157	56.1253	0.212596	2.22452e-05	7.04524e-05
k__Bacteria; p__Firmicutes; c__Clostridia; o__Clostridiales; f__Lachnospiraceae; g__; s__	0.0472754	56.9196	0.213182	0.000186733	4.2205e-05
k__Bacteria; p__Firmicutes; c__Clostridia; o__Clostridiales; f__Lachnospiraceae; g__Clostridium; s__	0.047453	57.1334	0.213184	0.000136265	4.15956e-05
k__Bacteria; p__Firmicutes; c__Clostridia; o__Clostridiales; f__Lachnospiraceae; g__Lachnospira; s__	0.0472442	56.882	0.213842	0.00148589	0.000185039
k__Bacteria; p__Firmicutes; c__Clostridia; o__Clostridiales; f__Lachnospiraceae; g__; s__	0.0478925	57.6626	0.214359	2.93372e-05	3.07015e-06
k__Bacteria; p__Bacteroidetes; c__Bacteroidia; o__Bacteroidales; f__Porphyromonadaceae; g__Parabacteroides; s__Parabacteroidesdistasonis	0.0482549	58.0989	0.214387	8.45258e-06	3.89523e-05
k__Bacteria; p__Firmicutes; c__Clostridia; o__Clostridiales; f__; g__; s__	0.047214	56.8456	0.214512	0.00142454	0.000156552
k__Bacteria; p__Verrucomicrobia; c__Verrucomicrobiae; o__Verrucomicrobiales; f__Verrucomicrobiaceae; g__Akkermansia; s__Akkermansiamuciniphila	0.0481903	58.0211	0.214893	0.00108905	0.0112134
k__Bacteria; p__Firmicutes; c__Clostridia; o__Clostridiales; f__Lachnospiraceae; g__Ruminococcus; s__	0.0488234	58.7834	0.215324	0.000882486	0.00195327
k__Bacteria; p__Proteobacteria; c__Deltaproteobacteria; o__Desulfovibrionales; f__Desulfovibrionaceae; g__Desulfovibrio; s__Desulfovibriodesulfuricans	0.0487045	58.6402	0.215589	0.000288139	0
k__Bacteria; p__Bacteroidetes; c__Bacteroidia; o__Bacteroidales; f__Rikenellaceae; g__Alistipes; s__	0.0494595	59.5493	0.216543	0.000130181	4.20452e-05
k__Bacteria; p__Proteobacteria; c__Gammaproteobacteria; o__Pasteurellales; f__Pasteurellaceae; g__Haemophilus; s__Haemophilusparainfluenzae	0.0493322	59.3959	0.216773	0.00011222	1.65229e-06
k__Bacteria; p__Firmicutes; c__Clostridia; o__Clostridiales; f__Ruminococcaceae; g__; s__	0.0499313	60.1173	0.217816	0.000155907	3.79948e-05
k__Bacteria; p__Firmicutes; c__Clostridia; o__Clostridiales; f__Lachnospiraceae; g__Ruminococcus; s__Ruminococcusgnavus	0.0508272	61.1959	0.220924	6.16356e-06	2.53635e-05
k__Bacteria; p__Proteobacteria; c__Gammaproteobacteria; o__Enterobacteriales; f__Enterobacteriaceae; g__; s__	0.0510736	61.4926	0.221196	1.18603e-05	3.73686e-05
k__Bacteria; p__Firmicutes; c__Clostridia; o__Clostridiales; f__Clostridiaceae; g__; s__	0.0512863	61.7486	0.221321	1.40883e-05	9.45634e-05
k__Bacteria; p__Firmicutes; c__Clostridia; o__Clostridiales; f__Lachnospiraceae; g__Clostridium; s__	0.0520083	62.618	0.223636	2.66387e-05	6.38475e-06
k__Bacteria; p__Bacteroidetes; c__Bacteroidia; o__Bacteroidales; f__Bacteroidaceae; g__Bacteroides; s__	0.0537983	64.7732	0.225691	2.7947e-05	4.26328e-06
k__Bacteria; p__Firmicutes; c__Bacilli; o__Lactobacillales; f__Streptococcaceae; g__Streptococcus; s__	0.0536579	64.6041	0.225888	0.000735684	0.00172351
k__Bacteria; p__Bacteroidetes; c__Bacteroidia; o__Bacteroidales; f__Bacteroidaceae; g__Bacteroides; s__	0.0541769	65.2289	0.226489	0.0168043	0.0342891
k__Bacteria; p__Firmicutes; c__Clostridia; o__Clostridiales; f__; g__; s__	0.0536205	64.5591	0.226523	3.27812e-05	8.25366e-06
k__Bacteria; p__Firmicutes; c__Clostridia; o__Clostridiales; f__Lachnospiraceae; g__; s__	0.0535935	64.5266	0.227206	0.000908258	0.000452188
k__Bacteria; p__Firmicutes; c__Clostridia; o__Clostridiales; f__Lachnospiraceae; g__Lachnobacterium; s__	0.0530601	63.8843	0.227346	0.000796067	0.00038511
k__Bacteria; p__Bacteroidetes; c__Bacteroidia; o__Bacteroidales; f__Porphyromonadaceae; g__Parabacteroides; s__	0.0535536	64.4786	0.227839	0.00086233	1.35341e-05
k__Bacteria; p__Bacteroidetes; c__Bacteroidia; o__Bacteroidales; f__Porphyromonadaceae; g__Parabacteroides; s__Parabacteroidesjohnsonii	0.0534436	64.3461	0.228178	0.000832556	4.51625e-05
k__Bacteria; p__Firmicutes; c__Clostridia; o__Clostridiales; f__Veillonellaceae; g__Dialister; s__Dialisterpneumosintes	0.0560258	67.4551	0.230222	1.87094e-05	6.86136e-05
k__Bacteria; p__Verrucomicrobia; c__Verrucomicrobiae; o__Verrucomicrobiales; f__Verrucomicrobiaceae; g__Akkermansia; s__Akkermansiamuciniphila	0.0558374	67.2282	0.230234	0.00137124	0.0109299
k__Bacteria; p__Firmicutes; c__Clostridia; o__Clostridiales; f__Lachnospiraceae; g__Ruminococcus; s__Ruminococcustorques	0.0556544	67.0079	0.230268	0.0365737	0.0182231
k__Bacteria; p__Firmicutes; c__Clostridia; o__Clostridiales; f__Veillonellaceae; g__Phascolarctobacterium; s__	0.0555612	66.8956	0.230675	2.90212e-05	0
k__Bacteria; p__Firmicutes; c__Clostridia; o__Clostridiales; f__Ruminococcaceae; g__; s__	0.0554586	66.7722	0.231046	9.24558e-05	1.40898e-05
k__Bacteria; p__Firmicutes; c__Clostridia; o__Clostridiales; f__Lachnospiraceae; g__Coprococcus; s__	0.0569495	68.5672	0.233222	0.00030683	9.49104e-05
k__Bacteria; p__Firmicutes; c__Clostridia; o__Clostridiales; f__Lachnospiraceae; g__Ruminococcus; s__Ruminococcustorques	0.0572269	68.9012	0.233563	3.61618e-05	8.94755e-06
k__Bacteria; p__Proteobacteria; c__Gammaproteobacteria; o__Enterobacteriales; f__Enterobacteriaceae; g__; s__	0.0576158	69.3694	0.234356	8.77282e-05	2.00112e-05
k__Bacteria; p__Bacteroidetes; c__Bacteroidia; o__Bacteroidales; f__Bacteroidaceae; g__Bacteroides; s__	0.0591295	71.1919	0.236518	1.72668e-05	4.02479e-05
k__Bacteria; p__Firmicutes; c__Clostridia; o__Clostridiales; f__Veillonellaceae; g__; s__	0.0589442	70.9688	0.236563	0.000786163	0.00406338
k__Bacteria; p__Firmicutes; c__Clostridia; o__Clostridiales; f__Lachnospiraceae; g__Clostridium; s__	0.0584042	70.3187	0.236763	1.87639e-05	7.27025e-05
k__Bacteria; p__Tenericutes; c__Erysipelotrichi; o__Erysipelotrichales; f__Erysipelotrichaceae; g__Clostridium; s__	0.0589325	70.9548	0.237307	6.91122e-05	1.87292e-05
k__Bacteria; p__Bacteroidetes; c__Bacteroidia; o__Bacteroidales; f__Bacteroidaceae; g__Bacteroides; s__	0.058907	70.924	0.238	2.63866e-05	5.2036e-06
k__Bacteria; p__Firmicutes; c__Clostridia; o__Clostridiales; f__Lachnospiraceae; g__; s__	0.0602612	72.5545	0.240247	0.000585538	4.22377e-05
k__Bacteria; p__Proteobacteria; c__Gammaproteobacteria; o__Enterobacteriales; f__Enterobacteriaceae; g__Rahnella; s__	0.0605495	72.9016	0.240599	6.9854e-05	0.000154492
k__Bacteria; p__Actinobacteria; c__Actinobacteria; o__Bifidobacteriales; f__; g__; s__	0.0617097	74.2985	0.242806	1.33174e-05	4.68352e-05
k__Bacteria; p__Firmicutes; c__Bacilli; o__Lactobacillales; f__Streptococcaceae; g__Streptococcus; s__	0.0616462	74.2221	0.243351	2.06628e-05	7.43208e-05
k__Bacteria; p__Firmicutes; c__Clostridia; o__Clostridiales; f__ClostridialesFamilyXIII.IncertaeSedis; g__; s__	0.0614519	73.9881	0.243382	0.000362121	1.49709e-05
k__Bacteria; p__Bacteroidetes; c__Bacteroidia; o__Bacteroidales; f__Bacteroidaceae; g__Bacteroides; s__	0.0620771	74.7408	0.243456	9.69266e-05	4.62717e-05
k__Bacteria; p__Firmicutes; c__Clostridia; o__Clostridiales; f__Lachnospiraceae; g__Clostridium; s__	0.0626857	75.4736	0.244251	0.000186654	6.32936e-06
k__Bacteria; p__Firmicutes; c__Clostridia; o__Clostridiales; f__Ruminococcaceae; g__; s__	0.0626715	75.4564	0.244988	0.000153388	0.000296357
k__Bacteria; p__Firmicutes; c__Clostridia; o__Clostridiales; f__Ruminococcaceae; g__; s__	0.0646852	77.881	0.245681	0.00137475	0.000408983
k__Bacteria; p__Tenericutes; c__Erysipelotrichi; o__Erysipelotrichales; f__Erysipelotrichaceae; g__; s__Clostridiuminnocuum	0.0632842	76.1942	0.245788	1.11324e-05	3.11092e-05
k__Bacteria; p__Firmicutes; c__Clostridia; o__Clostridiales; f__; g__; s__	0.0636036	76.5787	0.246234	0.000113451	0
k__Bacteria; p__Firmicutes; c__Clostridia; o__Clostridiales; f__Lachnospiraceae; g__; s__	0.0646297	77.8142	0.246247	1.07568e-05	9.00199e-05
k__Bacteria; p__Firmicutes; c__Clostridia; o__Clostridiales; f__Lachnospiraceae; g__; s__	0.0646133	77.7944	0.246966	6.28504e-05	1.78979e-05
k__Bacteria; p__Firmicutes; c__Clostridia; o__Clostridiales; f__Lachnospiraceae; g__Roseburia; s__	0.0646107	77.7913	0.247743	7.53832e-05	2.3987e-05
k__Bacteria; p__Firmicutes; c__Clostridia; o__Clostridiales; f__Lachnospiraceae; g__; s__	0.0644642	77.6149	0.247971	1.79794e-05	3.4183e-06
k__Bacteria; p__Firmicutes; c__Clostridia; o__Clostridiales; f__Ruminococcaceae; g__Faecalibacterium; s__	0.0643613	77.491	0.248369	0.00116946	0.000190205
k__Bacteria; p__Bacteroidetes; c__Bacteroidia; o__Bacteroidales; f__Rikenellaceae; g__Alistipes; s__	0.0663108	79.8382	0.251063	0.00220033	0.00605026
k__Bacteria; p__Firmicutes; c__Clostridia; o__Clostridiales; f__Lachnospiraceae; g__Clostridium; s__	0.0666395	80.234	0.251517	0.00292012	0.00116285
k__Bacteria; p__Firmicutes; c__Clostridia; o__Clostridiales; f__Veillonellaceae; g__Phascolarctobacterium; s__	0.0675737	81.3588	0.254246	0.000259339	0
k__Bacteria; p__Firmicutes; c__Clostridia; o__Clostridiales; f__Ruminococcaceae; g__; s__	0.0679404	81.8003	0.254829	8.87061e-05	4.88326e-06
k__Bacteria; p__Firmicutes; c__Clostridia; o__Clostridiales; f__; g__; s__	0.0684623	82.4286	0.255197	1.84414e-05	3.60516e-06
k__Bacteria; p__Tenericutes; c__Erysipelotrichi; o__Erysipelotrichales; f__Erysipelotrichaceae; g__; s__	0.0688205	82.8598	0.25574	0.000190191	0
k__Bacteria; p__Bacteroidetes; c__Bacteroidia; o__Bacteroidales; f__Rikenellaceae; g__Alistipes; s__	0.068412	82.368	0.255801	0.00198113	0.000325156
k__Bacteria; p__Firmicutes; c__Clostridia; o__Clostridiales; f__Lachnospiraceae; g__Eubacterium; s__	0.069475	83.6479	0.257378	8.16108e-05	1.86889e-05
k__Bacteria; p__Firmicutes; c__Clostridia; o__Clostridiales; f__Ruminococcaceae; g__Faecalibacterium; s__	0.0708091	85.2542	0.261516	3.00346e-05	5.85835e-06
k__Bacteria; p__Tenericutes; c__Erysipelotrichi; o__Erysipelotrichales; f__Erysipelotrichaceae; g__Clostridium; s__	0.0739525	89.0389	0.261879	3.45755e-05	8.2229e-06
k__Bacteria; p__Firmicutes; c__Clostridia; o__Clostridiales; f__; g__; s__	0.0739243	89.0048	0.262551	0.000902052	0.00160281
k__Bacteria; p__Firmicutes; c__Clostridia; o__Clostridiales; f__Lachnospiraceae; g__Ruminococcus; s__	0.0744086	89.588	0.262721	1.45256e-05	2.52077e-06
k__Bacteria; p__Firmicutes; c__Clostridia; o__Clostridiales; f__Lachnospiraceae; g__Blautia; s__	0.0726789	87.5054	0.262779	1.56828e-05	5.42103e-05
k__Bacteria; p__Firmicutes; c__Clostridia; o__Clostridiales; f__Lachnospiraceae; g__Lachnospira; s__	0.0737838	88.8357	0.262827	0.00035211	8.38794e-05
k__Bacteria; p__Firmicutes; c__Clostridia; o__Clostridiales; f__Lachnospiraceae; g__Blautia; s__	0.0714818	86.0641	0.263193	0.000662985	0.000326718
k__Bacteria; p__Firmicutes; c__Clostridia; o__Clostridiales; f__Ruminococcaceae; g__Oscillospira; s__	0.0721639	86.8853	0.263289	0.000681418	0.00193574
k__Bacteria; p__Firmicutes; c__Clostridia; o__Clostridiales; f__Lachnospiraceae; g__Coprococcus; s__	0.0748157	90.0781	0.263386	0.00360257	0.000742347
k__Bacteria; p__Firmicutes; c__Clostridia; o__Clostridiales; f__Lachnospiraceae; g__Ruminococcus; s__Ruminococcustorques	0.0726381	87.4562	0.263422	0.000840906	0.000441883
k__Bacteria; p__Proteobacteria; c__Gammaproteobacteria; o__Enterobacteriales; f__Enterobacteriaceae; g__Escherichia; s__	0.0730909	88.0014	0.263477	7.39297e-05	0.000160982
k__Bacteria; p__Proteobacteria; c__Gammaproteobacteria; o__Pseudomonadales; f__Pseudomonadaceae; g__Pseudomonas; s__	0.0724596	87.2413	0.263569	8.63814e-05	0
k__Bacteria; p__Firmicutes; c__Clostridia; o__Clostridiales; f__Lachnospiraceae; g__Clostridium; s__	0.0737808	88.8321	0.263597	0.000142154	0.00031
k__Bacteria; p__Firmicutes; c__Clostridia; o__Clostridiales; f__Lachnospiraceae; g__; s__	0.0720847	86.7899	0.263799	8.92093e-05	3.29331e-06
k__Bacteria; p__Bacteroidetes; c__Bacteroidia; o__Bacteroidales; f__Bacteroidaceae; g__Bacteroides; s__Bacteroidesfragilis	0.0752252	90.5712	0.264056	0.000302171	0.000146999
k__Bacteria; p__Firmicutes; c__Clostridia; o__Clostridiales; f__Ruminococcaceae; g__; s__	0.073776	88.8263	0.264364	0.000102497	0
k__Bacteria; p__Tenericutes; c__Erysipelotrichi; o__Erysipelotrichales; f__Erysipelotrichaceae; g__Clostridium; s__	0.072056	86.7554	0.264498	2.70117e-05	3.07876e-06
k__Bacteria; p__Actinobacteria; c__Actinobacteria; o__Bifidobacteriales; f__Bifidobacteriaceae; g__Bifidobacterium; s__Bifidobacteriumdentium	0.07366	88.6866	0.264736	4.71891e-06	0.000518778
k__Bacteria; p__Actinobacteria; c__Actinobacteria; o__Coriobacteriales; f__; g__; s__	0.0760345	91.5455	0.266121	4.35212e-05	1.13553e-05
k__Bacteria; p__Firmicutes; c__Clostridia; o__Clostridiales; f__Lachnospiraceae; g__Ruminococcus; s__Ruminococcustorques	0.0766077	92.2357	0.26735	0.0016135	0.000866
k__Bacteria; p__Firmicutes; c__Clostridia; o__Clostridiales; f__Lachnospiraceae; g__; s__	0.0781478	94.09	0.271936	2.87087e-05	4.34437e-06
k__Bacteria; p__Bacteroidetes; c__Bacteroidia; o__Bacteroidales; f__Bacteroidaceae; g__Bacteroides; s__Bacteroidesuniformis	0.0785782	94.6082	0.272646	0.00761975	0.0127003
k__Bacteria; p__Firmicutes; c__Clostridia; o__Clostridiales; f__Ruminococcaceae; g__Eubacterium; s__	0.079965	96.2778	0.272742	4.40101e-05	0
k__Bacteria; p__Bacteroidetes; c__Bacteroidia; o__Bacteroidales; f__Bacteroidaceae; g__Bacteroides; s__Bacteroidesfragilis	0.0796441	95.8915	0.273195	3.00733e-05	9.19775e-06
k__Bacteria; p__Firmicutes; c__Clostridia; o__Clostridiales; f__Lachnospiraceae; g__; s__	0.0798771	96.1721	0.273216	6.46216e-05	1.04554e-05
k__Bacteria; p__Firmicutes; c__Clostridia; o__Clostridiales; f__Lachnospiraceae; g__Clostridium; s__	0.0789864	95.0997	0.273275	2.09949e-05	3.1729e-06
k__Bacteria; p__Firmicutes; c__Clostridia; o__Clostridiales; f__Lachnospiraceae; g__Ruminococcus; s__Ruminococcustorques	0.0792691	95.44	0.273467	0.000197894	0.000102889
k__Bacteria; p__Firmicutes; c__Clostridia; o__Clostridiales; f__Veillonellaceae; g__Veillonella; s__	0.0809377	97.449	0.273733	8.12365e-06	2.99469e-05
k__Bacteria; p__Firmicutes; c__Clostridia; o__Clostridiales; f__Lachnospiraceae; g__Clostridium; s__	0.0796308	95.8754	0.27393	4.20103e-05	0.000167449
k__Bacteria; p__Bacteroidetes; c__Bacteroidia; o__Bacteroidales; f__Porphyromonadaceae; g__Parabacteroides; s__Parabacteroidesdistasonis	0.0812363	97.8085	0.273973	0.0119626	0.0275041
k__Bacteria; p__Firmicutes; c__Clostridia; o__Clostridiales; f__Ruminococcaceae; g__; s__	0.0815297	98.1617	0.274195	1.85015e-05	0.00012014
k__Bacteria; p__Bacteroidetes; c__Bacteroidia; o__Bacteroidales; f__Bacteroidaceae; g__Bacteroides; s__Bacteroidesfragilis	0.0809133	97.4196	0.274421	0.0911207	0.052124
k__Bacteria; p__Bacteroidetes; c__Bacteroidia; o__Bacteroidales; f__Bacteroidaceae; g__Bacteroides; s__	0.0807708	97.2481	0.274712	6.5839e-05	2.17006e-05
k__Bacteria; p__Firmicutes; c__Clostridia; o__Clostridiales; f__Ruminococcaceae; g__Eubacterium; s__	0.0821579	98.9181	0.275538	0.000367494	0.000659586
k__Bacteria; p__Firmicutes; c__Clostridia; o__Clostridiales; f__Ruminococcaceae; g__; s__	0.0830652	100.01	0.277807	0.000531108	0.000162485
k__Bacteria; p__Firmicutes; c__Clostridia; o__Clostridiales; f__Lachnospiraceae; g__; s__	0.0845876	101.843	0.279023	0.000139998	0.000832122
k__Bacteria; p__Actinobacteria; c__Actinobacteria; o__Coriobacteriales; f__Coriobacteriaceae; g__Collinsella; s__Collinsellaaerofaciens	0.0843956	101.612	0.279155	0.000374889	0.00075768
k__Bacteria; p__Firmicutes; c__Clostridia; o__Clostridiales; f__Lachnospiraceae; g__Clostridium; s__	0.0842025	101.38	0.279283	1.45324e-05	3.68162e-05
k__Bacteria; p__Firmicutes; c__Clostridia; o__Clostridiales; f__Lachnospiraceae; g__; s__	0.0837612	100.849	0.279359	1.90708e-05	4.52328e-05
k__Bacteria; p__Firmicutes; c__Clostridia; o__Clostridiales; f__; g__; s__	0.0840759	101.227	0.279634	4.27232e-05	9.27804e-06
k__Bacteria; p__Firmicutes; c__Clostridia; o__Clostridiales; f__Lachnospiraceae; g__Ruminococcus; s__	0.085055	102.406	0.279798	2.82013e-05	6.15752e-06
k__Bacteria; p__Firmicutes; c__Clostridia; o__Clostridiales; f__Ruminococcaceae; g__Faecalibacterium; s__	0.0858889	103.41	0.281772	3.54668e-05	1.37986e-05
k__Bacteria; p__Tenericutes; c__Erysipelotrichi; o__Erysipelotrichales; f__Erysipelotrichaceae; g__; s__Eubacteriumdolichum	0.0863566	103.973	0.282536	9.6079e-05	0.000373383
k__Bacteria; p__Firmicutes; c__Clostridia; o__Clostridiales; f__Lachnospiraceae; g__Blautia; s__	0.0883306	106.35	0.2836	3.6042e-05	8.74884e-06
k__Bacteria; p__Proteobacteria; c__Betaproteobacteria; o__Burkholderiales; f__Alcaligenaceae; g__Sutterella; s__	0.0871834	104.969	0.2837	0.00146289	8.16332e-05
k__Bacteria; p__Firmicutes; c__Clostridia; o__Clostridiales; f__Lachnospiraceae; g__; s__	0.0878993	105.831	0.283729	0.00112863	0.00047146
k__Bacteria; p__Firmicutes; c__Clostridia; o__Clostridiales; f__Lachnospiraceae; g__Ruminococcus; s__Ruminococcustorques	0.0876772	105.563	0.283772	0.000488881	0.000272808
k__Bacteria; p__Tenericutes; c__Erysipelotrichi; o__Erysipelotrichales; f__Erysipelotrichaceae; g__; s__Clostridiuminnocuum	0.0870128	104.763	0.283912	0.00282065	0.00673645
k__Bacteria; p__Firmicutes; c__Clostridia; o__Clostridiales; f__Lachnospiraceae; g__Clostridium; s__	0.0876108	105.483	0.284322	0.000786479	0.000346517
k__Bacteria; p__Firmicutes; c__Clostridia; o__Clostridiales; f__Ruminococcaceae; g__; s__	0.0883203	106.338	0.284325	0.000123462	0.000388429
k__Bacteria; p__Bacteroidetes; c__Bacteroidia; o__Bacteroidales; f__Bacteroidaceae; g__Bacteroides; s__	0.0889926	107.147	0.284966	1.40614e-05	4.31129e-05
k__Bacteria; p__Bacteroidetes; c__Bacteroidia; o__Bacteroidales; f__Bacteroidaceae; g__Bacteroides; s__	0.0903837	108.822	0.287889	7.06935e-06	2.05416e-05
k__Bacteria; p__Bacteroidetes; c__Bacteroidia; o__Bacteroidales; f__Bacteroidaceae; g__Bacteroides; s__	0.0906765	109.175	0.288059	3.34146e-05	8.22876e-06
k__Bacteria; p__Firmicutes; c__Clostridia; o__Clostridiales; f__Lachnospiraceae; g__; s__	0.0902205	108.625	0.288131	0.00207549	0.000975652
k__Bacteria; p__Proteobacteria; c__Gammaproteobacteria; o__Pasteurellales; f__Pasteurellaceae; g__; s__BisgaardTaxon10	0.0914719	110.132	0.289821	4.37552e-05	4.24095e-06
k__Bacteria; p__Firmicutes; c__Clostridia; o__Clostridiales; f__Lachnospiraceae; g__Ruminococcus; s__	0.0924532	111.314	0.292162	4.08496e-05	0.00011585
k__Bacteria; p__Bacteroidetes; c__Bacteroidia; o__Bacteroidales; f__Bacteroidaceae; g__Bacteroides; s__	0.0946397	113.946	0.295964	9.71547e-05	5.93257e-05
k__Bacteria; p__Firmicutes; c__Clostridia; o__Clostridiales; f__Lachnospiraceae; g__Blautia; s__	0.094188	113.402	0.29609	0.00016411	8.63212e-05
k__Bacteria; p__Firmicutes; c__Clostridia; o__Clostridiales; f__Lachnospiraceae; g__Clostridium; s__	0.0945183	113.8	0.296354	2.09345e-05	3.60516e-06
k__Bacteria; p__Bacteroidetes; c__Bacteroidia; o__Bacteroidales; f__Bacteroidaceae; g__Bacteroides; s__	0.0940703	113.261	0.296494	6.43571e-05	3.14568e-05
k__Bacteria; p__Firmicutes; c__Clostridia; o__Clostridiales; f__Ruminococcaceae; g__; s__	0.0952262	114.652	0.297027	2.61431e-05	5.6312e-05
k__Bacteria; p__Firmicutes; c__Clostridia; o__Clostridiales; f__Lachnospiraceae; g__Clostridium; s__	0.0963856	116.048	0.29756	2.70187e-05	6.8544e-06
k__Bacteria; p__Firmicutes; c__Clostridia; o__Clostridiales; f__Lachnospiraceae; g__; s__	0.0962824	115.924	0.298005	0.000163839	6.95766e-05
k__Bacteria; p__Firmicutes; c__Clostridia; o__Clostridiales; f__Ruminococcaceae; g__; s__	0.09691	116.68	0.298413	1.51075e-05	3.91429e-05
k__Bacteria; p__Firmicutes; c__Clostridia; o__Clostridiales; f__Lachnospiraceae; g__Clostridium; s__	0.0959796	115.559	0.298603	0.000392734	0.000213659
k__Bacteria; p__Firmicutes; c__Clostridia; o__Clostridiales; f__Lachnospiraceae; g__; s__	0.096266	115.904	0.298722	2.33105e-05	5.73215e-06
k__Bacteria; p__Bacteroidetes; c__Bacteroidia; o__Bacteroidales; f__; g__; s__	0.0972812	117.127	0.298792	4.37365e-05	4.24095e-06
k__Bacteria; p__Bacteroidetes; c__Bacteroidia; o__Bacteroidales; f__Bacteroidaceae; g__Bacteroides; s__Bacteroidesfragilis	0.0989328	119.115	0.303092	6.6816e-05	2.04764e-05
k__Bacteria; p__Bacteroidetes; c__Bacteroidia; o__Bacteroidales; f__Bacteroidaceae; g__Bacteroides; s__Bacteroidesfragilis	0.0998102	120.172	0.305004	5.14514e-05	1.95271e-05
k__Bacteria; p__Firmicutes; c__Clostridia; o__Clostridiales; f__Lachnospiraceae; g__; s__	0.100194	120.634	0.305402	0.000188432	0.000522317
k__Bacteria; p__Bacteroidetes; c__Bacteroidia; o__Bacteroidales; f__Bacteroidaceae; g__Bacteroides; s__	0.101079	121.699	0.30732	1.65771e-05	3.85373e-05
k__Bacteria; p__Proteobacteria; c__Deltaproteobacteria; o__Desulfovibrionales; f__Desulfovibrionaceae; g__Bilophila; s__Bilophilawadsworthia	0.101659	122.398	0.307533	1.5134e-05	3.02479e-06
k__Bacteria; p__Proteobacteria; c__Betaproteobacteria; o__Burkholderiales; f__Oxalobacteraceae; g__; s__	0.101426	122.116	0.307598	3.29831e-05	6.62628e-05
k__Bacteria; p__Firmicutes; c__Clostridia; o__Clostridiales; f__Lachnospiraceae; g__Ruminococcus; s__Ruminococcustorques	0.1035	124.614	0.30769	5.34333e-05	2.38395e-05
k__Bacteria; p__Firmicutes; c__Clostridia; o__Clostridiales; f__Lachnospiraceae; g__; s__	0.103017	124.033	0.307774	0.000128581	5.29361e-05
k__Bacteria; p__Firmicutes; c__Clostridia; o__Clostridiales; f__Ruminococcaceae; g__; s__	0.102829	123.806	0.307976	3.97204e-05	1.41845e-05
k__Bacteria; p__Bacteroidetes; c__Bacteroidia; o__Bacteroidales; f__Porphyromonadaceae; g__Parabacteroides; s__Parabacteroidesdistasonis	0.103348	124.431	0.307999	9.73053e-06	3.62527e-05
k__Bacteria; p__Firmicutes; c__Clostridia; o__Clostridiales; f__Ruminococcaceae; g__Oscillospira; s__	0.102085	122.91	0.308046	2.11877e-05	2.48022e-06
k__Bacteria; p__Firmicutes; c__Clostridia; o__Clostridiales; f__Ruminococcaceae; g__; s__	0.102709	123.661	0.308382	6.45644e-05	1.14438e-05
k__Bacteria; p__Firmicutes; c__Clostridia; o__Clostridiales; f__Lachnospiraceae; g__Ruminococcus; s__Ruminococcusgnavus	0.102603	123.534	0.308835	8.88809e-05	1.12559e-05
k__Bacteria; p__Firmicutes; c__Clostridia; o__Clostridiales; f__Lachnospiraceae; g__Roseburia; s__Eubacteriumrectale	0.104681	126.035	0.310432	0.00299418	0.000981909
k__Bacteria; p__Firmicutes; c__Clostridia; o__Clostridiales; f__Lachnospiraceae; g__Roseburia; s__Eubacteriumrectale	0.105571	127.108	0.310777	0.0028177	0.000869855
k__Bacteria; p__Tenericutes; c__Erysipelotrichi; o__Erysipelotrichales; f__Erysipelotrichaceae; g__; s__Clostridiuminnocuum	0.105503	127.025	0.311336	2.23544e-05	4.59801e-05
k__Bacteria; p__Bacteroidetes; c__Bacteroidia; o__Bacteroidales; f__Porphyromonadaceae; g__Parabacteroides; s__	0.105269	126.744	0.311409	2.02728e-05	5.93907e-06
k__Bacteria; p__Tenericutes; c__Erysipelotrichi; o__Erysipelotrichales; f__Erysipelotrichaceae; g__Clostridium; s__Clostridiumramosum	0.107008	128.837	0.314238	1.2055e-05	4.32917e-05
k__Bacteria; p__Bacteroidetes; c__Bacteroidia; o__Bacteroidales; f__Bacteroidaceae; g__Bacteroides; s__	0.107357	129.257	0.314495	0.000230562	0.000155027
k__Bacteria; p__Firmicutes; c__Clostridia; o__Clostridiales; f__Ruminococcaceae; g__Faecalibacterium; s__	0.111427	134.158	0.315666	5.82366e-05	2.34768e-05
k__Bacteria; p__Bacteroidetes; c__Bacteroidia; o__Bacteroidales; f__Porphyromonadaceae; g__; s__	0.111305	134.011	0.316065	3.04696e-05	4.8962e-06
k__Bacteria; p__Proteobacteria; c__Gammaproteobacteria; o__Enterobacteriales; f__Enterobacteriaceae; g__Cronobacter; s__	0.10961	131.97	0.316476	3.1025e-05	7.29572e-05
k__Bacteria; p__Actinobacteria; c__Actinobacteria; o__Actinomycetales; f__Micrococcaceae; g__Rothia; s__	0.109363	131.673	0.316522	7.82648e-05	0.000183739
k__Bacteria; p__Firmicutes; c__Clostridia; o__Clostridiales; f__Ruminococcaceae; g__Faecalibacterium; s__	0.111284	133.986	0.316751	2.24388e-05	7.92372e-06
k__Bacteria; p__Firmicutes; c__Clostridia; o__Clostridiales; f__Clostridiaceae; g__Clostridium; s__	0.109223	131.504	0.316877	9.9804e-05	2.40852e-05
k__Bacteria; p__Bacteroidetes; c__Bacteroidia; o__Bacteroidales; f__Bacteroidaceae; g__Bacteroides; s__	0.111073	133.732	0.3169	2.11442e-05	6.93935e-06
k__Bacteria; p__Firmicutes; c__Clostridia; o__Clostridiales; f__Lachnospiraceae; g__Clostridium; s__	0.110578	133.136	0.316991	5.69347e-05	1.40533e-05
k__Bacteria; p__Bacteroidetes; c__Bacteroidia; o__Bacteroidales; f__Bacteroidaceae; g__Bacteroides; s__	0.110059	132.51	0.317011	2.01913e-05	4.8962e-06
k__Bacteria; p__Firmicutes; c__Clostridia; o__Clostridiales; f__Lachnospiraceae; g__Blautia; s__	0.112195	135.082	0.317095	3.88197e-05	1.36327e-05
k__Bacteria; p__Firmicutes; c__Clostridia; o__Clostridiales; f__Lachnospiraceae; g__Clostridium; s__	0.108533	130.674	0.31717	0.000111994	3.62283e-05
k__Bacteria; p__Fusobacteria; c__Fusobacteria; o__Fusobacteriales; f__Fusobacteriaceae; g__Fusobacterium; s__	0.110909	133.535	0.317185	8.50057e-05	0.000345871
k__Bacteria; p__Firmicutes; c__Clostridia; o__Clostridiales; f__Lachnospiraceae; g__; s__	0.11048	133.018	0.317466	3.33927e-05	6.42788e-06
k__Bacteria; p__Firmicutes; c__Clostridia; o__Clostridiales; f__Ruminococcaceae; g__Faecalibacterium; s__	0.109184	131.457	0.317529	2.08537e-05	5.22096e-05
k__Bacteria; p__Firmicutes; c__Clostridia; o__Clostridiales; f__Lachnospiraceae; g__Clostridium; s__	0.112757	135.76	0.317939	0.00018036	5.99796e-05
k__Bacteria; p__Firmicutes; c__Clostridia; o__Clostridiales; f__Lachnospiraceae; g__Coprococcus; s__Coprococcuseutactus	0.109141	131.406	0.318173	3.71904e-05	0.000129091
k__Bacteria; p__Firmicutes; c__Clostridia; o__Clostridiales; f__Ruminococcaceae; g__Faecalibacterium; s__	0.113531	136.691	0.318627	1.77232e-05	4.36603e-06
k__Bacteria; p__Firmicutes; c__Clostridia; o__Clostridiales; f__Ruminococcaceae; g__; s__	0.113389	136.52	0.318973	5.21562e-05	2.30759e-05
k__Bacteria; p__Firmicutes; c__Clostridia; o__Clostridiales; f__Lachnospiraceae; g__; s__	0.114097	137.373	0.319473	0.000518555	1.31876e-05
k__Bacteria; p__Firmicutes; c__Clostridia; o__Clostridiales; f__Ruminococcaceae; g__; s__	0.114493	137.85	0.319837	0.000114665	3.29331e-06
k__Bacteria; p__Firmicutes; c__Clostridia; o__Clostridiales; f__Veillonellaceae; g__Veillonella; s__	0.116251	139.966	0.323995	2.09079e-05	7.65791e-05
k__Bacteria; p__Firmicutes; c__Clostridia; o__Clostridiales; f__Lachnospiraceae; g__Coprococcus; s__	0.117358	141.299	0.324826	3.59795e-05	8.85248e-06
k__Bacteria; p__Firmicutes; c__Clostridia; o__Clostridiales; f__Ruminococcaceae; g__; s__	0.117222	141.136	0.325198	2.49235e-05	6.49589e-06
k__Bacteria; p__Firmicutes; c__Clostridia; o__Clostridiales; f__Ruminococcaceae; g__; s__	0.117771	141.797	0.325222	3.52075e-05	8.3145e-06
k__Bacteria; p__Firmicutes; c__Clostridia; o__Clostridiales; f__Lachnospiraceae; g__; s__	0.1184	142.554	0.325465	3.62827e-05	1.0738e-05
k__Bacteria; p__Firmicutes; c__Clostridia; o__Clostridiales; f__Lachnospiraceae; g__Ruminococcus; s__Ruminococcusgnavus	0.118191	142.302	0.325633	0.000625394	0.000401812
k__Bacteria; p__Tenericutes; c__Erysipelotrichi; o__Erysipelotrichales; f__Erysipelotrichaceae; g__; s__Eubacteriumbiforme	0.117166	141.068	0.325791	0.000497773	0.00149569
k__Bacteria; p__Firmicutes; c__Clostridia; o__Clostridiales; f__Lachnospiraceae; g__; s__	0.118825	143.065	0.325888	0.00327259	0.00155982
k__Bacteria; p__Firmicutes; c__Clostridia; o__Clostridiales; f__Lachnospiraceae; g__; s__	0.119458	143.827	0.326879	2.02518e-05	8.49616e-05
k__Bacteria; p__Firmicutes; c__Clostridia; o__Clostridiales; f__Lachnospiraceae; g__Ruminococcus; s__	0.120113	144.616	0.327927	0.00144289	0.000719493
k__Bacteria; p__Firmicutes; c__Clostridia; o__Clostridiales; f__; g__; s__	0.122049	146.947	0.328741	1.76611e-05	4.76004e-05
k__Bacteria; p__Firmicutes; c__Clostridia; o__Clostridiales; f__Lachnospiraceae; g__Clostridium; s__	0.122361	147.323	0.328846	0.00025889	1.46304e-05
k__Bacteria; p__Firmicutes; c__Clostridia; o__Clostridiales; f__Ruminococcaceae; g__; s__	0.121953	146.832	0.32922	0.000157618	2.95013e-05
k__Bacteria; p__Bacteroidetes; c__Bacteroidia; o__Bacteroidales; f__Bacteroidaceae; g__Bacteroides; s__Bacteroidesfragilis	0.121778	146.621	0.329485	2.17269e-05	5.54351e-06
k__Bacteria; p__Firmicutes; c__Clostridia; o__Clostridiales; f__Lachnospiraceae; g__; s__	0.123156	148.279	0.32951	3.13987e-05	8.53497e-05
k__Bacteria; p__Firmicutes; c__Clostridia; o__Clostridiales; f__Lachnospiraceae; g__Ruminococcus; s__Ruminococcusgnavus	0.121054	145.749	0.329749	1.34602e-05	3.28237e-06
k__Bacteria; p__Bacteroidetes; c__Bacteroidia; o__Bacteroidales; f__Bacteroidaceae; g__Bacteroides; s__	0.12169	146.515	0.329988	2.63412e-05	4.24095e-06
k__Bacteria; p__Firmicutes; c__Clostridia; o__Clostridiales; f__Lachnospiraceae; g__Clostridium; s__Clostridiumbolteae	0.123101	148.213	0.330096	9.85575e-05	0.00018889
k__Bacteria; p__Firmicutes; c__Clostridia; o__Clostridiales; f__Lachnospiraceae; g__; s__	0.123656	148.881	0.330114	2.85622e-05	8.00283e-06
k__Bacteria; p__Firmicutes; c__Clostridia; o__Clostridiales; f__Peptostreptococcaceae; g__Peptostreptococcus; s__	0.121516	146.305	0.33026	6.41359e-05	3.84968e-06
k__Bacteria; p__Firmicutes; c__Clostridia; o__Clostridiales; f__Lachnospiraceae; g__Clostridium; s__	0.12434	149.705	0.331206	4.87609e-05	1.50946e-05
k__Bacteria; p__Firmicutes; c__Clostridia; o__Clostridiales; f__Lachnospiraceae; g__Ruminococcus; s__Ruminococcusgnavus	0.125668	151.304	0.334004	0.000132568	7.06886e-05
k__Bacteria; p__Firmicutes; c__Clostridia; o__Clostridiales; f__Ruminococcaceae; g__Faecalibacterium; s__	0.126069	151.787	0.334332	2.07117e-05	6.8563e-06
k__Bacteria; p__Firmicutes; c__Clostridia; o__Clostridiales; f__; g__; s__	0.12688	152.764	0.335008	0.00106848	0.000251256
k__Bacteria; p__Firmicutes; c__Clostridia; o__Clostridiales; f__Lachnospiraceae; g__; s__	0.127201	153.15	0.33512	6.77811e-05	2.83674e-05
k__Bacteria; p__Firmicutes; c__Clostridia; o__Clostridiales; f__Ruminococcaceae; g__; s__	0.126821	152.693	0.335589	2.67347e-05	3.34912e-06
k__Bacteria; p__Firmicutes; c__Clostridia; o__Clostridiales; f__Lachnospiraceae; g__; s__	0.127762	153.826	0.335864	5.09242e-05	7.59007e-06
k__Bacteria; p__Firmicutes; c__Clostridia; o__Clostridiales; f__Lachnospiraceae; g__Roseburia; s__	0.12862	154.858	0.335918	2.52644e-05	7.92277e-06
k__Bacteria; p__Firmicutes; c__Clostridia; o__Clostridiales; f__Lachnospiraceae; g__; s__	0.128163	154.308	0.336184	3.23301e-05	8.21683e-05
k__Bacteria; p__Firmicutes; c__Clostridia; o__Clostridiales; f__Lachnospiraceae; g__Blautia; s__	0.1285	154.714	0.336335	1.26716e-05	3.82771e-05
k__Bacteria; p__Firmicutes; c__Clostridia; o__Clostridiales; f__Clostridiaceae; g__; s__	0.130179	156.736	0.337792	0.000279287	0.00105766
k__Bacteria; p__Fusobacteria; c__Fusobacteria; o__Fusobacteriales; f__Fusobacteriaceae; g__Fusobacterium; s__	0.130527	157.154	0.337966	0.00440977	0.0150135
k__Bacteria; p__Firmicutes; c__Clostridia; o__Clostridiales; f__Ruminococcaceae; g__; s__	0.130016	156.54	0.338099	0.000591005	0.000126683
k__Bacteria; p__Bacteroidetes; c__Bacteroidia; o__Bacteroidales; f__Porphyromonadaceae; g__Parabacteroides; s__Parabacteroidesdistasonis	0.129799	156.278	0.338264	1.08935e-05	3.25079e-05
k__Bacteria; p__Firmicutes; c__Clostridia; o__Clostridiales; f__Lachnospiraceae; g__Clostridium; s__	0.131056	157.791	0.338608	3.15651e-05	8.0547e-06
k__Bacteria; p__Bacteroidetes; c__Bacteroidia; o__Bacteroidales; f__Bacteroidaceae; g__Bacteroides; s__	0.13213	159.084	0.339923	2.1366e-05	7.79085e-06
k__Bacteria; p__Bacteroidetes; c__Bacteroidia; o__Bacteroidales; f__Bacteroidaceae; g__Bacteroides; s__	0.132058	158.998	0.340467	5.12419e-05	2.48073e-05
k__Bacteria; p__Firmicutes; c__Clostridia; o__Clostridiales; f__Lachnospiraceae; g__; s__	0.133343	160.545	0.34086	0.000165954	7.53708e-05
k__Bacteria; p__Firmicutes; c__Clostridia; o__Clostridiales; f__Lachnospiraceae; g__Ruminococcus; s__Ruminococcusgnavus	0.133978	161.309	0.341035	4.17421e-05	0.000100378
k__Bacteria; p__Firmicutes; c__Clostridia; o__Clostridiales; f__Ruminococcaceae; g__Faecalibacterium; s__	0.133718	160.996	0.341093	0.000244516	3.50933e-05
k__Bacteria; p__Fusobacteria; c__Fusobacteria; o__Fusobacteriales; f__Fusobacteriaceae; g__Fusobacterium; s__	0.132909	160.022	0.341199	5.62547e-05	1.35401e-05
k__Bacteria; p__Proteobacteria; c__Gammaproteobacteria; o__Enterobacteriales; f__Enterobacteriaceae; g__; s__	0.133317	160.513	0.341517	1.12427e-05	2.66239e-05
k__Bacteria; p__Firmicutes; c__Clostridia; o__Clostridiales; f__Lachnospiraceae; g__; s__	0.13545	163.082	0.342608	1.86834e-05	4.49253e-05
k__Bacteria; p__Firmicutes; c__Clostridia; o__Clostridiales; f__Lachnospiraceae; g__Clostridium; s__	0.135215	162.799	0.342735	2.28909e-05	4.8962e-06
k__Bacteria; p__Cyanobacteria; c__4C0d-2; o__YS2; f__; g__; s__	0.135204	162.785	0.343429	0.000142476	0
k__Bacteria; p__Firmicutes; c__Clostridia; o__Clostridiales; f__Lachnospiraceae; g__; s__	0.138843	167.167	0.349721	1.90697e-05	3.95401e-06
k__Bacteria; p__Firmicutes; c__Clostridia; o__Clostridiales; f__Veillonellaceae; g__Phascolarctobacterium; s__	0.139448	167.895	0.349782	2.53867e-05	9.04824e-06
k__Bacteria; p__Firmicutes; c__Clostridia; o__Clostridiales; f__Ruminococcaceae; g__; s__	0.139304	167.722	0.350151	4.47315e-05	1.09424e-05
k__Bacteria; p__Firmicutes; c__Clostridia; o__Clostridiales; f__Lachnospiraceae; g__; s__	0.138731	167.032	0.350172	3.44199e-05	1.1353e-05
k__Bacteria; p__Firmicutes; c__Clostridia; o__Clostridiales; f__Lachnospiraceae; g__; s__	0.14102	169.788	0.350801	9.99954e-05	1.29799e-05
k__Bacteria; p__Proteobacteria; c__Gammaproteobacteria; o__Enterobacteriales; f__Enterobacteriaceae; g__; s__	0.140876	169.614	0.351168	1.81334e-05	4.41721e-05
k__Bacteria; p__Firmicutes; c__Clostridia; o__Clostridiales; f__Ruminococcaceae; g__Faecalibacterium; s__	0.140324	168.951	0.351248	2.50098e-05	1.03973e-05
k__Bacteria; p__Firmicutes; c__Clostridia; o__Clostridiales; f__Lachnospiraceae; g__Clostridium; s__Clostridiumbolteae	0.140725	169.433	0.35152	4.34327e-05	9.15705e-05
k__Bacteria; p__Proteobacteria; c__Gammaproteobacteria; o__Pasteurellales; f__Pasteurellaceae; g__; s__	0.142352	171.392	0.353385	1.97068e-05	6.43435e-06
k__Bacteria; p__Firmicutes; c__Clostridia; o__Clostridiales; f__; g__; s__	0.146067	175.864	0.356001	2.46261e-05	7.98323e-06
k__Bacteria; p__Proteobacteria; c__Betaproteobacteria; o__Burkholderiales; f__Alcaligenaceae; g__Sutterella; s__Sutterellaparvirubra	0.147558	177.66	0.356032	0.000432558	0.00100777
k__Bacteria; p__Bacteroidetes; c__Bacteroidia; o__Bacteroidales; f__; g__; s__	0.144619	174.121	0.356076	9.43732e-06	2.88943e-05
k__Bacteria; p__Firmicutes; c__Clostridia; o__Clostridiales; f__Lachnospiraceae; g__; s__	0.145879	175.638	0.356263	2.62544e-05	6.32658e-05
k__Bacteria; p__Firmicutes; c__Clostridia; o__Clostridiales; f__Veillonellaceae; g__Dialister; s__Dialisterinvisus	0.14829	178.541	0.35637	1.22593e-05	3.44637e-05
k__Bacteria; p__Firmicutes; c__Clostridia; o__Clostridiales; f__Ruminococcaceae; g__Faecalibacterium; s__	0.144452	173.921	0.356395	2.64731e-05	7.76061e-06
k__Bacteria; p__Firmicutes; c__Clostridia; o__Clostridiales; f__Lachnospiraceae; g__Clostridium; s__	0.147414	177.486	0.356397	0.000442074	8.2614e-06
k__Bacteria; p__Firmicutes; c__Clostridia; o__Clostridiales; f__Ruminococcaceae; g__Faecalibacterium; s__	0.145347	174.997	0.35641	1.92327e-05	6.8563e-06
k__Bacteria; p__Proteobacteria; c__Gammaproteobacteria; o__Enterobacteriales; f__Enterobacteriaceae; g__; s__	0.145167	174.781	0.356695	3.60953e-05	7.42998e-05
k__Bacteria; p__Bacteroidetes; c__Bacteroidia; o__Bacteroidales; f__Rikenellaceae; g__Alistipes; s__	0.148161	178.386	0.356771	0.000300422	0.000486345
k__Bacteria; p__Firmicutes; c__Clostridia; o__Clostridiales; f__Lachnospiraceae; g__Clostridium; s__	0.144335	173.779	0.356836	0.00597619	0.00288047
k__Bacteria; p__Firmicutes; c__Clostridia; o__Clostridiales; f__Lachnospiraceae; g__Blautia; s__	0.144061	173.449	0.356892	3.45015e-05	1.49073e-05
k__Bacteria; p__Firmicutes; c__Clostridia; o__Clostridiales; f__Ruminococcaceae; g__Clostridium; s__Clostridiumleptum	0.145853	175.607	0.356924	0.000269399	3.17592e-05
k__Bacteria; p__Firmicutes; c__Clostridia; o__Clostridiales; f__Ruminococcaceae; g__Clostridium; s__	0.14739	177.458	0.357058	1.87629e-05	4.07481e-06
k__Bacteria; p__Proteobacteria; c__Gammaproteobacteria; o__Enterobacteriales; f__Enterobacteriaceae; g__; s__	0.147145	177.163	0.357183	1.59905e-05	3.87212e-05
k__Bacteria; p__Firmicutes; c__Clostridia; o__Clostridiales; f__Lachnospiraceae; g__Ruminococcus; s__Ruminococcustorques	0.146911	176.88	0.357334	0.000115947	6.43042e-05
k__Bacteria; p__Firmicutes; c__Clostridia; o__Clostridiales; f__Ruminococcaceae; g__Faecalibacterium; s__	0.149145	179.571	0.35771	7.9884e-05	4.86815e-05
k__Bacteria; p__Firmicutes; c__Clostridia; o__Clostridiales; f__Lachnospiraceae; g__; s__	0.149943	180.532	0.358198	5.62512e-05	1.42566e-05
k__Bacteria; p__Firmicutes; c__Clostridia; o__Clostridiales; f__Lachnospiraceae; g__Clostridium; s__	0.149659	180.189	0.35823	0.000117323	6.38487e-05
k__Bacteria; p__Firmicutes; c__Clostridia; o__Clostridiales; f__Lachnospiraceae; g__; s__	0.151722	182.673	0.361013	1.6723e-05	4.8514e-06
k__Bacteria; p__Bacteroidetes; c__Bacteroidia; o__Bacteroidales; f__Bacteroidaceae; g__Bacteroides; s__	0.152357	183.437	0.361097	5.07677e-05	2.55826e-05
k__Bacteria; p__Firmicutes; c__Clostridia; o__Clostridiales; f__Ruminococcaceae; g__Faecalibacterium; s__	0.151478	182.38	0.361148	2.79401e-05	6.05817e-05
k__Bacteria; p__Firmicutes; c__Clostridia; o__Clostridiales; f__Ruminococcaceae; g__Faecalibacterium; s__Faecalibacteriumprausnitzii	0.152133	183.168	0.361278	4.26567e-05	2.43487e-05
k__Bacteria; p__Synergistetes; c__Synergistia; o__Synergistales; f__Synergistaceae; g__Cloacibacillus; s__	0.152769	183.934	0.361363	9.51298e-05	0
k__Bacteria; p__Proteobacteria; c__Betaproteobacteria; o__Neisseriales; f__Neisseriaceae; g__Neisseria; s__	0.153582	184.912	0.362573	0.000132374	4.99308e-05
k__Bacteria; p__Firmicutes; c__Clostridia; o__Clostridiales; f__Lachnospiraceae; g__Ruminococcus; s__	0.154681	186.236	0.363034	0.00196155	0.00104714
k__Bacteria; p__Firmicutes; c__Clostridia; o__Clostridiales; f__Lachnospiraceae; g__Roseburia; s__	0.154101	185.538	0.363087	4.91151e-05	2.23768e-05
k__Bacteria; p__Firmicutes; c__Clostridia; o__Clostridiales; f__; g__; s__	0.154569	186.102	0.36348	5.21102e-05	1.95876e-05
k__Bacteria; p__Bacteroidetes; c__Bacteroidia; o__Bacteroidales; f__Rikenellaceae; g__Alistipes; s__	0.155343	187.033	0.363877	0.000120987	8.35052e-06
k__Bacteria; p__Bacteroidetes; c__Bacteroidia; o__Bacteroidales; f__Bacteroidaceae; g__Bacteroides; s__	0.1561	187.944	0.36494	0.00015751	0.000111071
k__Bacteria; p__Firmicutes; c__Clostridia; o__Clostridiales; f__Lachnospiraceae; g__Roseburia; s__Roseburiafaecis	0.156415	188.324	0.364968	0.00010355	3.29331e-06
k__Bacteria; p__Firmicutes; c__Clostridia; o__Clostridiales; f__Lachnospiraceae; g__Ruminococcus; s__Ruminococcusgnavus	0.156848	188.844	0.36527	2.53146e-05	9.14681e-06
k__Bacteria; p__Firmicutes; c__Clostridia; o__Clostridiales; f__Lachnospiraceae; g__Blautia; s__Blautiaproducta	0.158022	190.259	0.365882	1.67844e-05	5.59953e-06
k__Bacteria; p__Firmicutes; c__Clostridia; o__Clostridiales; f__Lachnospiraceae; g__Coprococcus; s__	0.157764	189.948	0.365988	0.000233676	0.000128316
k__Bacteria; p__Proteobacteria; c__Gammaproteobacteria; o__Pasteurellales; f__Pasteurellaceae; g__Actinobacillus; s__	0.157675	189.841	0.366489	0.000207012	5.13595e-05
k__Bacteria; p__Firmicutes; c__Clostridia; o__Clostridiales; f__Ruminococcaceae; g__Anaerotruncus; s__	0.159189	191.663	0.367875	2.93085e-05	9.88451e-06
k__Bacteria; p__Firmicutes; c__Clostridia; o__Clostridiales; f__Lachnospiraceae; g__Blautia; s__	0.159859	192.471	0.368718	3.75444e-05	7.88485e-05
k__Bacteria; p__Firmicutes; c__Clostridia; o__Clostridiales; f__Ruminococcaceae; g__; s__	0.160548	193.299	0.368892	2.82285e-05	3.07876e-06
k__Bacteria; p__Firmicutes; c__Clostridia; o__Clostridiales; f__Ruminococcaceae; g__Faecalibacterium; s__	0.16088	193.699	0.368951	5.65133e-05	2.75141e-05
k__Bacteria; p__Firmicutes; c__Clostridia; o__Clostridiales; f__Ruminococcaceae; g__; s__	0.161324	194.234	0.369267	3.76912e-05	1.73815e-05
k__Bacteria; p__Firmicutes; c__Clostridia; o__Clostridiales; f__Lachnospiraceae; g__; s__	0.160503	193.246	0.369495	9.33421e-06	2.68762e-05
k__Bacteria; p__Bacteroidetes; c__Bacteroidia; o__Bacteroidales; f__Prevotellaceae; g__Prevotella; s__	0.163149	196.432	0.372735	1.34458e-05	4.36372e-05
k__Bacteria; p__Firmicutes; c__Clostridia; o__Clostridiales; f__Lachnospiraceae; g__Roseburia; s__	0.165747	199.559	0.377953	0.00208503	0.00106862
k__Bacteria; p__Firmicutes; c__Clostridia; o__Clostridiales; f__Lachnospiraceae; g__Blautia; s__	0.167627	201.823	0.379367	1.07277e-05	3.07279e-05
k__Bacteria; p__Firmicutes; c__Clostridia; o__Clostridiales; f__Lachnospiraceae; g__Ruminococcus; s__Ruminococcustorques	0.167518	201.691	0.379833	2.09909e-05	6.64059e-06
k__Bacteria; p__Firmicutes; c__Clostridia; o__Clostridiales; f__Lachnospiraceae; g__Ruminococcus; s__	0.167224	201.338	0.379883	0.00920348	0.00170265
k__Bacteria; p__Firmicutes; c__Clostridia; o__Clostridiales; f__Ruminococcaceae; g__; s__	0.167194	201.302	0.380533	2.82088e-05	4.51763e-06
k__Bacteria; p__Bacteroidetes; c__Bacteroidia; o__Bacteroidales; f__Bacteroidaceae; g__Bacteroides; s__Bacteroidesfragilis	0.168569	202.957	0.380782	1.55774e-05	5.30636e-06
k__Bacteria; p__Firmicutes; c__Clostridia; o__Clostridiales; f__Lachnospiraceae; g__; s__	0.169508	204.088	0.382187	5.89293e-05	2.77653e-05
k__Bacteria; p__Firmicutes; c__Clostridia; o__Clostridiales; f__Lachnospiraceae; g__Ruminococcus; s__	0.17105	205.945	0.384943	4.49284e-05	3.6472e-06
k__Bacteria; p__Bacteroidetes; c__Bacteroidia; o__Bacteroidales; f__Bacteroidaceae; g__Bacteroides; s__	0.171428	206.4	0.385074	0.00015986	1.58645e-06
k__Bacteria; p__Firmicutes; c__Clostridia; o__Clostridiales; f__Lachnospiraceae; g__Clostridium; s__	0.171935	207.009	0.385493	0.000386296	0.000195071
k__Bacteria; p__Proteobacteria; c__Deltaproteobacteria; o__Desulfovibrionales; f__Desulfovibrionaceae; g__Desulfovibrio; s__	0.173401	208.775	0.388057	0.00194391	0.000168597
k__Bacteria; p__Bacteroidetes; c__Bacteroidia; o__Bacteroidales; f__Bacteroidaceae; g__Bacteroides; s__	0.173951	209.437	0.388567	1.5356e-05	4.26328e-06
k__Bacteria; p__Firmicutes; c__Clostridia; o__Clostridiales; f__Lachnospiraceae; g__; s__	0.176978	213.082	0.39026	2.70353e-05	1.03028e-05
k__Bacteria; p__Firmicutes; c__Clostridia; o__Clostridiales; f__Lachnospiraceae; g__Roseburia; s__Eubacteriumrectale	0.176734	212.787	0.390436	7.15658e-05	3.4777e-05
k__Bacteria; p__Proteobacteria; c__Betaproteobacteria; o__Burkholderiales; f__Alcaligenaceae; g__; s__	0.175668	211.504	0.390951	2.24052e-05	7.16251e-06
k__Bacteria; p__Firmicutes; c__Clostridia; o__Clostridiales; f__Ruminococcaceae; g__Ruminococcus; s__	0.175344	211.114	0.390952	1.92699e-05	6.52202e-06
k__Bacteria; p__Firmicutes; c__Clostridia; o__Clostridiales; f__Lachnospiraceae; g__; s__	0.176716	212.766	0.391114	6.40097e-05	1.25118e-05
k__Bacteria; p__Firmicutes; c__Clostridia; o__Clostridiales; f__Lachnospiraceae; g__; s__	0.176152	212.086	0.391303	9.61227e-06	2.04475e-05
k__Bacteria; p__Firmicutes; c__Clostridia; o__Clostridiales; f__Ruminococcaceae; g__; s__	0.176693	212.739	0.391784	0.000144817	3.70278e-05
k__Bacteria; p__Firmicutes; c__Clostridia; o__Clostridiales; f__Lachnospiraceae; g__Eubacterium; s__	0.180522	217.348	0.396621	2.08206e-05	4.25546e-05
k__Bacteria; p__Firmicutes; c__Clostridia; o__Clostridiales; f__Lachnospiraceae; g__Ruminococcus; s__Ruminococcusgnavus	0.180865	217.762	0.396652	8.91892e-05	0.000148785
k__Bacteria; p__Firmicutes; c__Clostridia; o__Clostridiales; f__Ruminococcaceae; g__Clostridium; s__	0.18028	217.057	0.396814	0.000134623	8.20264e-05
k__Bacteria; p__Bacteroidetes; c__Bacteroidia; o__Bacteroidales; f__Rikenellaceae; g__Alistipes; s__	0.184029	221.571	0.399227	0.000662171	0
k__Bacteria; p__Firmicutes; c__Clostridia; o__Clostridiales; f__Clostridiaceae; g__Clostridium; s__	0.18377	221.259	0.399384	0.000134001	1.75307e-05
k__Bacteria; p__Firmicutes; c__Clostridia; o__Clostridiales; f__Lachnospiraceae; g__; s__	0.183441	220.863	0.399391	1.39928e-05	4.59806e-06
k__Bacteria; p__Firmicutes; c__Clostridia; o__Clostridiales; f__Ruminococcaceae; g__Eubacterium; s__	0.182587	219.835	0.3997	0.000180921	2.62569e-05
k__Bacteria; p__Firmicutes; c__Clostridia; o__Clostridiales; f__Lachnospiraceae; g__; s__	0.183374	220.782	0.399967	7.56215e-05	3.2162e-05
k__Bacteria; p__Firmicutes; c__Clostridia; o__Clostridiales; f__Lachnospiraceae; g__Ruminococcus; s__Ruminococcustorques	0.183121	220.478	0.400141	7.37194e-05	4.32189e-05
k__Bacteria; p__Firmicutes; c__Clostridia; o__Clostridiales; f__Lachnospiraceae; g__Ruminococcus; s__Ruminococcustorques	0.187023	225.176	0.402819	1.55266e-05	5.17845e-06
k__Bacteria; p__Firmicutes; c__Clostridia; o__Clostridiales; f__Lachnospiraceae; g__; s__	0.186754	224.851	0.402959	1.34785e-05	3.22316e-05
k__Bacteria; p__Firmicutes; c__Clostridia; o__Clostridiales; f__Ruminococcaceae; g__Faecalibacterium; s__	0.186146	224.12	0.403093	2.15679e-05	9.59191e-06
k__Bacteria; p__Firmicutes; c__Clostridia; o__Clostridiales; f__Lachnospiraceae; g__; s__	0.186655	224.733	0.403471	0.00155347	6.36205e-06
k__Bacteria; p__Firmicutes; c__Clostridia; o__Clostridiales; f__Lachnospiraceae; g__; s__	0.187671	225.955	0.403492	2.86388e-05	6.3458e-06
k__Bacteria; p__Proteobacteria; c__Deltaproteobacteria; o__Desulfovibrionales; f__Desulfovibrionaceae; g__Bilophila; s__Bilophilawadsworthia	0.188274	226.682	0.404068	2.54453e-05	5.99666e-06
k__Bacteria; p__Firmicutes; c__Clostridia; o__Clostridiales; f__Ruminococcaceae; g__; s__	0.18898	227.532	0.404142	0.000330645	6.2415e-06
k__Bacteria; p__Firmicutes; c__Clostridia; o__Clostridiales; f__Lachnospiraceae; g__Ruminococcus; s__Ruminococcustorques	0.188686	227.177	0.40423	2.00133e-05	6.675e-06
k__Bacteria; p__Firmicutes; c__Clostridia; o__Clostridiales; f__Lachnospiraceae; g__; s__	0.192406	231.656	0.406415	1.99035e-05	7.84178e-06
k__Bacteria; p__Firmicutes; c__Clostridia; o__Clostridiales; f__Lachnospiraceae; g__Clostridium; s__	0.19275	232.071	0.406429	0.000352443	1.71372e-05
k__Bacteria; p__Proteobacteria; c__Gammaproteobacteria; o__Enterobacteriales; f__Enterobacteriaceae; g__; s__	0.19052	229.386	0.406713	1.06343e-05	2.52644e-05
k__Bacteria; p__Bacteroidetes; c__Bacteroidia; o__Bacteroidales; f__Porphyromonadaceae; g__Parabacteroides; s__	0.193268	232.694	0.406808	0.000145178	8.41042e-05
k__Bacteria; p__Firmicutes; c__Clostridia; o__Clostridiales; f__ClostridialesFamilyXI.IncertaeSedis; g__; s__	0.192299	231.529	0.406904	9.00701e-06	4.2055e-05
k__Bacteria; p__Firmicutes; c__Clostridia; o__Clostridiales; f__Ruminococcaceae; g__Faecalibacterium; s__	0.194691	234.408	0.406958	1.51582e-05	4.55384e-06
k__Bacteria; p__Proteobacteria; c__Gammaproteobacteria; o__Enterobacteriales; f__Enterobacteriaceae; g__; s__	0.19444	234.106	0.407141	1.47479e-05	3.22491e-05
k__Bacteria; p__Firmicutes; c__Clostridia; o__Clostridiales; f__Lachnospiraceae; g__; s__	0.191149	230.143	0.407333	0.000302666	6.07989e-05
k__Bacteria; p__Bacteroidetes; c__Bacteroidia; o__Bacteroidales; f__Bacteroidaceae; g__Bacteroides; s__Bacteroidesfragilis	0.192235	231.451	0.407484	0.000396525	0.000238792
k__Bacteria; p__Firmicutes; c__Clostridia; o__Clostridiales; f__Lachnospiraceae; g__Blautia; s__	0.194327	233.97	0.407613	1.25453e-05	2.70256e-05
k__Bacteria; p__Firmicutes; c__Clostridia; o__Clostridiales; f__Ruminococcaceae; g__Clostridium; s__Clostridiumorbiscindens	0.195373	235.229	0.407675	7.72381e-06	1.83354e-05
k__Bacteria; p__Bacteroidetes; c__Bacteroidia; o__Bacteroidales; f__Bacteroidaceae; g__Bacteroides; s__	0.192187	231.393	0.4081	1.62319e-05	4.8514e-06
k__Bacteria; p__Bacteroidetes; c__Bacteroidia; o__Bacteroidales; f__Bacteroidaceae; g__Bacteroides; s__	0.194316	233.957	0.408301	1.7877e-05	3.97201e-06
k__Bacteria; p__Bacteroidetes; c__Bacteroidia; o__Bacteroidales; f__Porphyromonadaceae; g__Parabacteroides; s__	0.192102	231.29	0.40864	7.32905e-06	1.70446e-05
k__Bacteria; p__Tenericutes; c__Erysipelotrichi; o__Erysipelotrichales; f__Erysipelotrichaceae; g__; s__MLG480	0.197905	238.278	0.412245	0.000595	3.54716e-05
k__Bacteria; p__Firmicutes; c__Clostridia; o__Clostridiales; f__Lachnospiraceae; g__Anaerostipes; s__	0.198248	238.69	0.412246	7.78157e-05	3.38638e-05
k__Bacteria; p__Firmicutes; c__Clostridia; o__Clostridiales; f__Lachnospiraceae; g__Clostridium; s__	0.199686	240.422	0.414521	7.26014e-05	2.71312e-05
k__Bacteria; p__Firmicutes; c__Clostridia; o__Clostridiales; f__Lachnospiraceae; g__Ruminococcus; s__Ruminococcusgnavus	0.20154	242.655	0.416217	3.84869e-05	1.91264e-05
k__Bacteria; p__Firmicutes; c__Clostridia; o__Clostridiales; f__Lachnospiraceae; g__; s__	0.200999	242.002	0.416527	0.00016863	8.36742e-05
k__Bacteria; p__Firmicutes; c__Clostridia; o__Clostridiales; f__Lachnospiraceae; g__Clostridium; s__	0.2015	242.606	0.416849	7.24682e-05	1.42222e-05
k__Bacteria; p__Firmicutes; c__Clostridia; o__Clostridiales; f__Lachnospiraceae; g__Clostridium; s__Clostridiumbolteae	0.202193	243.441	0.41685	1.66909e-05	3.38152e-05
k__Bacteria; p__Firmicutes; c__Clostridia; o__Clostridiales; f__Lachnospiraceae; g__Ruminococcus; s__Ruminococcusgnavus	0.202658	244	0.417095	1.51692e-05	4.96464e-06
k__Bacteria; p__Firmicutes; c__Clostridia; o__Clostridiales; f__Lachnospiraceae; g__Clostridium; s__	0.20433	246.014	0.417681	1.63358e-05	4.24095e-06
k__Bacteria; p__Firmicutes; c__Clostridia; o__Clostridiales; f__Lachnospiraceae; g__Ruminococcus; s__Ruminococcustorques	0.204134	245.777	0.417988	1.71183e-05	6.675e-06
k__Bacteria; p__Firmicutes; c__Clostridia; o__Clostridiales; f__Lachnospiraceae; g__; s__	0.203655	245.201	0.418432	3.99691e-05	2.04156e-05
k__Bacteria; p__Firmicutes; c__Clostridia; o__Clostridiales; f__Lachnospiraceae; g__; s__	0.205104	246.945	0.418551	7.61632e-05	2.47604e-05
k__Bacteria; p__Firmicutes; c__Clostridia; o__Clostridiales; f__Lachnospiraceae; g__Clostridium; s__	0.204099	245.736	0.418629	4.06232e-05	7.19965e-05
k__Bacteria; p__Firmicutes; c__Clostridia; o__Clostridiales; f__Veillonellaceae; g__Veillonella; s__	0.20707	249.312	0.419717	1.40817e-05	3.88479e-05
k__Bacteria; p__Firmicutes; c__Clostridia; o__Clostridiales; f__Lachnospiraceae; g__Ruminococcus; s__Ruminococcustorques	0.206992	249.218	0.420266	0.000154933	9.05854e-05
k__Bacteria; p__Firmicutes; c__Clostridia; o__Clostridiales; f__Catabacteriaceae; g__; s__	0.206468	248.588	0.420622	6.46066e-05	1.58455e-05
k__Bacteria; p__Firmicutes; c__Clostridia; o__Clostridiales; f__Lachnospiraceae; g__; s__	0.206823	249.015	0.420634	7.80059e-06	1.7152e-05
k__Bacteria; p__Bacteroidetes; c__Bacteroidia; o__Bacteroidales; f__; g__; s__	0.209361	252.07	0.423648	9.399e-06	2.26046e-05
k__Bacteria; p__Tenericutes; c__Erysipelotrichi; o__Erysipelotrichales; f__Erysipelotrichaceae; g__Clostridium; s__Clostridiumspiroforme	0.209998	252.837	0.424224	0.000104352	0.000185352
k__Bacteria; p__Firmicutes; c__Clostridia; o__Clostridiales; f__Lachnospiraceae; g__Ruminococcus; s__	0.212056	255.315	0.425525	5.47157e-05	2.28343e-05
k__Bacteria; p__Firmicutes; c__Clostridia; o__Clostridiales; f__Lachnospiraceae; g__; s__	0.211067	254.125	0.42567	0.000887652	0
k__Bacteria; p__Firmicutes; c__Clostridia; o__Clostridiales; f__Lachnospiraceae; g__Clostridium; s__	0.211862	255.082	0.425846	0.000244096	7.15659e-06
k__Bacteria; p__Firmicutes; c__Clostridia; o__Clostridiales; f__Lachnospiraceae; g__; s__	0.212748	256.148	0.426204	4.63981e-05	7.88628e-05
k__Bacteria; p__Firmicutes; c__Clostridia; o__Clostridiales; f__Lachnospiraceae; g__; s__	0.211711	254.899	0.426253	2.22776e-05	8.62022e-06
k__Bacteria; p__Firmicutes; c__Clostridia; o__Clostridiales; f__Lachnospiraceae; g__Ruminococcus; s__	0.213211	256.706	0.426422	0.0108695	0.00647038
k__Bacteria; p__Bacteroidetes; c__Bacteroidia; o__Bacteroidales; f__Bacteroidaceae; g__Bacteroides; s__	0.215107	258.989	0.42808	2.27369e-05	4.49985e-05
k__Bacteria; p__Firmicutes; c__Clostridia; o__Clostridiales; f__Ruminococcaceae; g__; s__	0.215545	259.516	0.428244	0.000111222	5.90405e-06
k__Bacteria; p__Fusobacteria; c__Fusobacteria; o__Fusobacteriales; f__Fusobacteriaceae; g__Fusobacterium; s__	0.214535	258.3	0.428359	6.29137e-05	0.000125348
k__Bacteria; p__Bacteroidetes; c__Bacteroidia; o__Bacteroidales; f__; g__; s__	0.215034	258.9	0.428643	0.00104162	7.59007e-06
k__Bacteria; p__Firmicutes; c__Clostridia; o__Clostridiales; f__Ruminococcaceae; g__; s__	0.216453	260.609	0.42934	6.84094e-05	2.25694e-05
k__Bacteria; p__Bacteroidetes; c__Bacteroidia; o__Bacteroidales; f__Bacteroidaceae; g__Bacteroides; s__Bacteroidesfragilis	0.216868	261.11	0.429457	3.93781e-05	2.05805e-05
k__Bacteria; p__Bacteroidetes; c__Bacteroidia; o__Bacteroidales; f__Porphyromonadaceae; g__Parabacteroides; s__Parabacteroidesjohnsonii	0.219123	263.824	0.429681	2.42779e-05	9.95942e-06
k__Bacteria; p__Firmicutes; c__Clostridia; o__Clostridiales; f__; g__; s__	0.217748	262.169	0.429785	0.000184321	0.000447779
k__Bacteria; p__Firmicutes; c__Clostridia; o__Clostridiales; f__Lachnospiraceae; g__; s__	0.217485	261.852	0.429971	0.000115844	6.47315e-05
k__Bacteria; p__Bacteroidetes; c__Bacteroidia; o__Bacteroidales; f__Bacteroidaceae; g__Bacteroides; s__Bacteroidesuniformis	0.219081	263.774	0.4303	2.46753e-05	4.58228e-05
k__Bacteria; p__Firmicutes; c__Clostridia; o__Clostridiales; f__Lachnospiraceae; g__Clostridium; s__	0.219976	264.852	0.430653	0.000138311	7.36781e-05
k__Bacteria; p__Bacteroidetes; c__Bacteroidia; o__Bacteroidales; f__Rikenellaceae; g__Alistipes; s__	0.218944	263.609	0.430734	5.34891e-05	0.0001148
k__Bacteria; p__Tenericutes; c__Erysipelotrichi; o__Erysipelotrichales; f__Erysipelotrichaceae; g__Clostridium; s__Clostridiumspiroforme	0.218698	263.312	0.430953	1.40939e-05	2.8274e-05
k__Bacteria; p__Fusobacteria; c__Fusobacteria; o__Fusobacteriales; f__Fusobacteriaceae; g__Fusobacterium; s__	0.221179	266.3	0.432305	4.57028e-05	7.46512e-06
k__Bacteria; p__Firmicutes; c__Clostridia; o__Clostridiales; f__Lachnospiraceae; g__; s__	0.222752	268.193	0.433268	2.78976e-05	9.04496e-06
k__Bacteria; p__Firmicutes; c__Clostridia; o__Clostridiales; f__Lachnospiraceae; g__; s__	0.222157	267.478	0.433513	2.00199e-05	3.50986e-05
k__Bacteria; p__Firmicutes; c__Clostridia; o__Clostridiales; f__Ruminococcaceae; g__; s__	0.223739	269.382	0.433787	0.000135061	0.000356348
k__Bacteria; p__Firmicutes; c__Clostridia; o__Clostridiales; f__Lachnospiraceae; g__Clostridium; s__	0.22269	268.119	0.43385	3.3776e-05	1.89185e-05
k__Bacteria; p__Bacteroidetes; c__Bacteroidia; o__Bacteroidales; f__Bacteroidaceae; g__Bacteroides; s__	0.223444	269.026	0.433914	3.61491e-05	2.03145e-05
k__Bacteria; p__Proteobacteria; c__Gammaproteobacteria; o__Pasteurellales; f__Pasteurellaceae; g__; s__	0.22675	273.007	0.434725	0.00783994	0.00440999
k__Bacteria; p__Proteobacteria; c__Gammaproteobacteria; o__Enterobacteriales; f__Enterobacteriaceae; g__; s__	0.22531	271.274	0.434733	1.46133e-05	3.23618e-05
k__Bacteria; p__Proteobacteria; c__Deltaproteobacteria; o__Desulfovibrionales; f__Desulfovibrionaceae; g__Desulfovibrio; s__	0.22524	271.19	0.435296	0.000260142	3.12075e-06
k__Bacteria; p__Bacteroidetes; c__Bacteroidia; o__Bacteroidales; f__; g__; s__	0.227457	273.858	0.435386	4.75014e-05	2.5646e-05
k__Bacteria; p__Bacteroidetes; c__Bacteroidia; o__Bacteroidales; f__; g__; s__	0.226734	272.988	0.435387	4.78917e-05	7.79385e-05
k__Bacteria; p__Firmicutes; c__Clostridia; o__Clostridiales; f__Lachnospiraceae; g__; s__	0.226426	272.617	0.43549	0.00123242	1.61424e-05
k__Bacteria; p__Firmicutes; c__Clostridia; o__Clostridiales; f__Lachnospiraceae; g__; s__	0.22522	271.165	0.435957	2.61745e-05	1.28863e-05
k__Bacteria; p__Bacteroidetes; c__Bacteroidia; o__Bacteroidales; f__; g__; s__	0.226366	272.544	0.436071	0.0124761	0.0195343
k__Bacteria; p__Firmicutes; c__Clostridia; o__Clostridiales; f__Lachnospiraceae; g__Clostridium; s__	0.229089	275.823	0.43712	0.00136729	0.000426823
k__Bacteria; p__Bacteroidetes; c__Bacteroidia; o__Bacteroidales; f__Bacteroidaceae; g__Bacteroides; s__	0.22885	275.535	0.437358	9.66277e-06	2.00319e-05
k__Bacteria; p__Firmicutes; c__Clostridia; o__Clostridiales; f__Lachnospiraceae; g__; s__	0.231203	278.369	0.439761	0.000234532	0.000468265
k__Bacteria; p__Firmicutes; c__Clostridia; o__Clostridiales; f__; g__; s__	0.230932	278.042	0.43994	9.23627e-06	2.30464e-05
k__Bacteria; p__Firmicutes; c__Clostridia; o__Clostridiales; f__Lachnospiraceae; g__Blautia; s__	0.232719	280.194	0.441251	3.09021e-05	7.02252e-05
k__Bacteria; p__Firmicutes; c__Clostridia; o__Clostridiales; f__Lachnospiraceae; g__; s__	0.232666	280.129	0.441845	6.5935e-05	2.44202e-05
k__Bacteria; p__Verrucomicrobia; c__Verrucomicrobiae; o__Verrucomicrobiales; f__Verrucomicrobiaceae; g__Akkermansia; s__	0.233438	281.059	0.441916	0.00298973	0.0011707
k__Bacteria; p__Firmicutes; c__Clostridia; o__Clostridiales; f__Lachnospiraceae; g__Blautia; s__	0.234023	281.764	0.442329	1.25619e-05	2.56007e-05
k__Bacteria; p__Firmicutes; c__Clostridia; o__Clostridiales; f__Ruminococcaceae; g__Bacteroides; s__Bacteroidescapillosus	0.235414	283.438	0.443565	4.45853e-05	1.95916e-05
k__Bacteria; p__Firmicutes; c__Clostridia; o__Clostridiales; f__Lachnospiraceae; g__Ruminococcus; s__	0.235078	283.034	0.443628	0.000169012	6.51505e-05
k__Bacteria; p__Fusobacteria; c__Fusobacteria; o__Fusobacteriales; f__Fusobacteriaceae; g__Fusobacterium; s__	0.236778	285.081	0.444743	6.1989e-05	3.29331e-06
k__Bacteria; p__Firmicutes; c__Clostridia; o__Clostridiales; f__Ruminococcaceae; g__Ruminococcus; s__	0.237172	285.555	0.444789	2.1285e-05	8.05632e-06
k__Bacteria; p__Firmicutes; c__Clostridia; o__Clostridiales; f__Lachnospiraceae; g__Clostridium; s__	0.236474	284.715	0.444866	0.00103883	0.000633545
k__Bacteria; p__Firmicutes; c__Clostridia; o__Clostridiales; f__Lachnospiraceae; g__; s__	0.237643	286.122	0.444979	2.3281e-05	8.63793e-06
k__Bacteria; p__Firmicutes; c__Clostridia; o__Clostridiales; f__Lachnospiraceae; g__; s__	0.238753	287.458	0.445672	3.35318e-05	1.43649e-05
k__Bacteria; p__Firmicutes; c__Clostridia; o__Clostridiales; f__; g__; s__	0.238472	287.12	0.445839	0.000204783	6.34526e-05
k__Bacteria; p__Proteobacteria; c__Gammaproteobacteria; o__Enterobacteriales; f__Enterobacteriaceae; g__; s__	0.239298	288.114	0.445997	0.000473056	0.000159531
k__Bacteria; p__Bacteroidetes; c__Bacteroidia; o__Bacteroidales; f__; g__; s__	0.241602	290.889	0.448903	0.000220361	2.75174e-05
k__Bacteria; p__Firmicutes; c__Clostridia; o__Clostridiales; f__Veillonellaceae; g__Phascolarctobacterium; s__	0.241429	290.68	0.449273	2.62405e-05	9.04824e-06
k__Bacteria; p__Tenericutes; c__Erysipelotrichi; o__Erysipelotrichales; f__Erysipelotrichaceae; g__Clostridium; s__	0.242501	291.971	0.449879	2.90853e-05	9.84451e-06
k__Bacteria; p__Tenericutes; c__Erysipelotrichi; o__Erysipelotrichales; f__Erysipelotrichaceae; g__Clostridium; s__Clostridiumspiroforme	0.243275	292.903	0.449928	0.000354879	0.000586344
k__Bacteria; p__Bacteroidetes; c__Bacteroidia; o__Bacteroidales; f__Bacteroidaceae; g__Bacteroides; s__	0.243139	292.74	0.450369	4.60438e-05	2.86513e-05
k__Bacteria; p__Verrucomicrobia; c__Verrucomicrobiae; o__Verrucomicrobiales; f__Verrucomicrobiaceae; g__Akkermansia; s__Akkermansiamuciniphila	0.245581	295.679	0.452801	1.85218e-05	4.09896e-05
k__Bacteria; p__Firmicutes; c__Clostridia; o__Clostridiales; f__Ruminococcaceae; g__; s__	0.24533	295.377	0.453032	0.000514626	0.000345337
k__Bacteria; p__Firmicutes; c__Clostridia; o__Clostridiales; f__Lachnospiraceae; g__Lachnospira; s__	0.247415	297.888	0.453406	2.24286e-05	6.69824e-06
k__Bacteria; p__Firmicutes; c__Clostridia; o__Clostridiales; f__Ruminococcaceae; g__Oscillospira; s__	0.246515	296.804	0.453829	1.94729e-05	8.42305e-06
k__Bacteria; p__Proteobacteria; c__Gammaproteobacteria; o__Enterobacteriales; f__Enterobacteriaceae; g__; s__	0.247381	297.847	0.454034	9.77045e-06	2.05494e-05
k__Bacteria; p__Firmicutes; c__Clostridia; o__Clostridiales; f__Lachnospiraceae; g__; s__	0.247018	297.41	0.454061	4.03863e-05	2.0401e-05
k__Bacteria; p__Firmicutes; c__Clostridia; o__Clostridiales; f__Lachnospiraceae; g__Clostridium; s__	0.250735	301.885	0.458095	0.000355899	3.48606e-05
k__Bacteria; p__Firmicutes; c__Clostridia; o__Clostridiales; f__Lachnospiraceae; g__; s__	0.250463	301.557	0.458294	5.11549e-05	1.41401e-05
k__Bacteria; p__Firmicutes; c__Clostridia; o__Clostridiales; f__Ruminococcaceae; g__; s__	0.251841	303.217	0.458724	0.00204859	0.00114882
k__Bacteria; p__Bacteroidetes; c__Bacteroidia; o__Bacteroidales; f__Bacteroidaceae; g__Bacteroides; s__Bacteroidesfragilis	0.25155	302.866	0.458888	6.0926e-05	3.8233e-05
k__Bacteria; p__Firmicutes; c__Clostridia; o__Clostridiales; f__Lachnospiraceae; g__Lachnospira; s__	0.255129	307.175	0.463311	1.30594e-05	4.3176e-06
k__Bacteria; p__Proteobacteria; c__Gammaproteobacteria; o__Pasteurellales; f__Pasteurellaceae; g__Actinobacillus; s__	0.254868	306.861	0.463536	7.98926e-05	1.47768e-05
k__Bacteria; p__Firmicutes; c__Clostridia; o__Clostridiales; f__Lachnospiraceae; g__Eubacterium; s__	0.256668	309.028	0.464704	0.000157486	0.000100742
k__Bacteria; p__Firmicutes; c__Clostridia; o__Clostridiales; f__Lachnospiraceae; g__; s__	0.25657	308.91	0.465226	9.639e-06	1.94973e-05
k__Bacteria; p__Firmicutes; c__Clostridia; o__Clostridiales; f__Ruminococcaceae; g__Faecalibacterium; s__	0.258254	310.938	0.466874	1.06257e-05	2.16197e-05
k__Bacteria; p__Bacteroidetes; c__Bacteroidia; o__Bacteroidales; f__Bacteroidaceae; g__Bacteroides; s__	0.259186	312.059	0.467855	1.47436e-05	6.47934e-06
k__Bacteria; p__Proteobacteria; c__Gammaproteobacteria; o__Enterobacteriales; f__Enterobacteriaceae; g__; s__	0.260558	313.712	0.468226	0.00561717	0.0019831
k__Bacteria; p__Firmicutes; c__Clostridia; o__Clostridiales; f__Lachnospiraceae; g__Clostridium; s__	0.261392	314.716	0.468327	2.54402e-05	5.87595e-05
k__Bacteria; p__Bacteroidetes; c__Bacteroidia; o__Bacteroidales; f__Bacteroidaceae; g__Bacteroides; s__Bacteroidesfragilis	0.261083	314.343	0.46847	2.62542e-05	1.22969e-05
k__Bacteria; p__Bacteroidetes; c__Bacteroidia; o__Bacteroidales; f__Bacteroidaceae; g__Bacteroides; s__	0.260431	313.559	0.468697	5.0487e-05	7.18983e-05
k__Bacteria; p__Proteobacteria; c__Gammaproteobacteria; o__Enterobacteriales; f__Enterobacteriaceae; g__; s__	0.26013	313.197	0.468858	0.00167249	0.000610664
k__Bacteria; p__Firmicutes; c__Clostridia; o__Clostridiales; f__Lachnospiraceae; g__Clostridium; s__	0.262084	315.549	0.46887	0.000131756	8.87373e-05
k__Bacteria; p__Bacteroidetes; c__Bacteroidia; o__Bacteroidales; f__Porphyromonadaceae; g__; s__	0.263476	317.225	0.469963	2.22591e-05	4.41748e-05
k__Bacteria; p__Bacteroidetes; c__Bacteroidia; o__Bacteroidales; f__Bacteroidaceae; g__Bacteroides; s__Bacteroidesfragilis	0.263978	317.83	0.470163	2.3916e-05	1.09445e-05
k__Bacteria; p__Firmicutes; c__Clostridia; o__Clostridiales; f__Lachnospiraceae; g__; s__	0.263326	317.044	0.470392	0.000151126	0.000229837
k__Bacteria; p__Firmicutes; c__Clostridia; o__Clostridiales; f__Ruminococcaceae; g__Anaerotruncus; s__Anaerotruncuscolihominis	0.268908	323.765	0.470589	6.51117e-05	0.000135818
k__Bacteria; p__Firmicutes; c__Bacilli; o__Lactobacillales; f__Streptococcaceae; g__Streptococcus; s__	0.265828	320.057	0.470672	3.10028e-05	6.27087e-05
k__Bacteria; p__Firmicutes; c__Clostridia; o__Clostridiales; f__Lachnospiraceae; g__Clostridium; s__	0.265563	319.738	0.470896	0.000154781	9.88736e-05
k__Bacteria; p__Firmicutes; c__Clostridia; o__Clostridiales; f__Lachnospiraceae; g__Ruminococcus; s__	0.265207	319.309	0.470957	0.000125556	8.45711e-05
k__Bacteria; p__Firmicutes; c__Clostridia; o__Clostridiales; f__Lachnospiraceae; g__Ruminococcus; s__	0.264829	318.854	0.47098	0.000267733	0.00010185
k__Bacteria; p__Firmicutes; c__Clostridia; o__Clostridiales; f__Ruminococcaceae; g__Faecalibacterium; s__	0.268864	323.712	0.471197	1.68839e-05	8.0075e-06
k__Bacteria; p__Firmicutes; c__Clostridia; o__Clostridiales; f__Lachnospiraceae; g__Roseburia; s__	0.26737	321.914	0.471324	4.59706e-05	2.2005e-05
k__Bacteria; p__Firmicutes; c__Clostridia; o__Clostridiales; f__Lachnospiraceae; g__Coprococcus; s__	0.268775	323.605	0.471727	0.000252501	0.000416536
k__Bacteria; p__Firmicutes; c__Clostridia; o__Clostridiales; f__; g__; s__	0.267361	321.902	0.471997	3.50198e-05	6.487e-05
k__Bacteria; p__Firmicutes; c__Clostridia; o__Clostridiales; f__Ruminococcaceae; g__; s__	0.266972	321.434	0.472003	0.000125313	7.7097e-05
k__Bacteria; p__Firmicutes; c__Clostridia; o__Clostridiales; f__Ruminococcaceae; g__; s__	0.26859	323.383	0.472092	0.000222533	0.000338017
k__Bacteria; p__Bacteroidetes; c__Bacteroidia; o__Bacteroidales; f__Bacteroidaceae; g__Bacteroides; s__	0.268545	323.329	0.472703	8.53715e-05	5.86212e-05
k__Bacteria; p__Bacteroidetes; c__Bacteroidia; o__Bacteroidales; f__; g__; s__	0.271409	326.776	0.473589	0.00519681	0.00121761
k__Bacteria; p__Firmicutes; c__Clostridia; o__Clostridiales; f__Lachnospiraceae; g__Roseburia; s__Eubacteriumrectale	0.271182	326.503	0.47388	0.000124854	6.44997e-05
k__Bacteria; p__Proteobacteria; c__Gammaproteobacteria; o__Pasteurellales; f__Pasteurellaceae; g__; s__	0.273293	329.044	0.475498	3.97097e-05	1.79381e-05
k__Bacteria; p__Firmicutes; c__Clostridia; o__Clostridiales; f__Lachnospiraceae; g__Ruminococcus; s__Ruminococcusgnavus	0.273092	328.803	0.475836	2.28503e-05	4.21968e-05
k__Bacteria; p__Firmicutes; c__Clostridia; o__Clostridiales; f__Ruminococcaceae; g__; s__	0.275625	331.853	0.4768	5.58977e-05	3.05122e-05
k__Bacteria; p__Firmicutes; c__Clostridia; o__Clostridiales; f__Ruminococcaceae; g__Faecalibacterium; s__	0.275275	331.431	0.47688	1.51979e-05	5.14414e-06
k__Bacteria; p__Firmicutes; c__Clostridia; o__Clostridiales; f__Ruminococcaceae; g__Oscillospira; s__	0.274994	331.093	0.477079	1.53561e-05	5.64257e-06
k__Bacteria; p__Firmicutes; c__Clostridia; o__Clostridiales; f__Lachnospiraceae; g__; s__	0.276351	332.727	0.47737	0.000124703	7.88e-05
k__Bacteria; p__Bacteroidetes; c__Bacteroidia; o__Bacteroidales; f__Bacteroidaceae; g__Bacteroides; s__	0.277344	333.923	0.477715	1.33816e-05	5.30036e-06
k__Bacteria; p__Firmicutes; c__Clostridia; o__Clostridiales; f__Lachnospiraceae; g__Ruminococcus; s__Ruminococcustorques	0.274976	331.071	0.477736	5.05879e-05	2.96683e-05
k__Bacteria; p__Bacteroidetes; c__Bacteroidia; o__Bacteroidales; f__Bacteroidaceae; g__Bacteroides; s__Bacteroidesfragilis	0.277148	333.686	0.478061	1.17733e-05	2.21101e-05
k__Bacteria; p__Bacteroidetes; c__Bacteroidia; o__Bacteroidales; f__Bacteroidaceae; g__Bacteroides; s__	0.278201	334.954	0.478505	2.9393e-05	1.71997e-05
k__Bacteria; p__Firmicutes; c__Clostridia; o__Clostridiales; f__Lachnospiraceae; g__Ruminococcus; s__Ruminococcustorques	0.279548	336.575	0.480136	1.72342e-05	6.675e-06
k__Bacteria; p__Bacteroidetes; c__Bacteroidia; o__Bacteroidales; f__Bacteroidaceae; g__Bacteroides; s__	0.280049	337.179	0.480312	5.54772e-05	2.28806e-05
k__Bacteria; p__Firmicutes; c__Clostridia; o__Clostridiales; f__Lachnospiraceae; g__Coprococcus; s__	0.282045	339.582	0.483046	1.48056e-05	6.15752e-06
k__Bacteria; p__Firmicutes; c__Clostridia; o__Clostridiales; f__Lachnospiraceae; g__Ruminococcus; s__Ruminococcusgnavus	0.284227	342.209	0.485403	1.06669e-05	2.1138e-05
k__Bacteria; p__Firmicutes; c__Clostridia; o__Clostridiales; f__Ruminococcaceae; g__; s__	0.284023	341.964	0.485744	0.000175495	4.79454e-05
k__Bacteria; p__Tenericutes; c__Erysipelotrichi; o__Erysipelotrichales; f__Erysipelotrichaceae; g__Coprobacillus; s__	0.285841	344.153	0.486092	1.64367e-05	4.18875e-05
k__Bacteria; p__Bacteroidetes; c__Bacteroidia; o__Bacteroidales; f__Bacteroidaceae; g__Bacteroides; s__	0.285465	343.699	0.486138	0.000923992	0.000656493
k__Bacteria; p__Firmicutes; c__Clostridia; o__Clostridiales; f__Eubacteriaceae; g__Eubacterium; s__Eubacteriumlimosum	0.285427	343.654	0.486762	7.28037e-05	1.58455e-05
k__Bacteria; p__Bacteroidetes; c__Bacteroidia; o__Bacteroidales; f__Bacteroidaceae; g__Bacteroides; s__	0.287133	345.709	0.4876	3.79083e-05	2.22785e-05
k__Bacteria; p__TM7; c__TM7-3; o__EW055; f__; g__; s__	0.292445	352.104	0.487678	9.10292e-06	1.7996e-05
k__Bacteria; p__Firmicutes; c__Clostridia; o__Clostridiales; f__Ruminococcaceae; g__; s__	0.292915	352.67	0.487787	9.07012e-06	1.8153e-05
k__Bacteria; p__Firmicutes; c__Clostridia; o__Clostridiales; f__; g__; s__	0.2923	351.93	0.488113	0.000202645	0.000141819
k__Bacteria; p__Firmicutes; c__Clostridia; o__Clostridiales; f__Ruminococcaceae; g__; s__	0.29222	351.833	0.488658	1.55085e-05	6.5912e-06
k__Bacteria; p__Bacteroidetes; c__Bacteroidia; o__Bacteroidales; f__Bacteroidaceae; g__Bacteroides; s__	0.291056	350.432	0.488748	4.10477e-05	2.50157e-05
k__Bacteria; p__Firmicutes; c__Clostridia; o__Clostridiales; f__Lachnospiraceae; g__Blautia; s__	0.290281	349.498	0.488808	2.96742e-05	1.43782e-05
k__Bacteria; p__Firmicutes; c__Clostridia; o__Clostridiales; f__Lachnospiraceae; g__Clostridium; s__Clostridiumbolteae	0.290761	350.077	0.488934	2.74638e-05	1.28768e-05
k__Bacteria; p__Tenericutes; c__Erysipelotrichi; o__Erysipelotrichales; f__Erysipelotrichaceae; g__Allobaculum; s__	0.290076	349.251	0.489147	3.19521e-05	6.07289e-06
k__Bacteria; p__Firmicutes; c__Clostridia; o__Clostridiales; f__Lachnospiraceae; g__Roseburia; s__	0.292192	351.8	0.48929	1.62398e-05	6.58662e-06
k__Bacteria; p__Firmicutes; c__Clostridia; o__Clostridiales; f__Lachnospiraceae; g__Clostridium; s__	0.288608	347.484	0.489414	1.86484e-05	7.96304e-06
k__Bacteria; p__Firmicutes; c__Clostridia; o__Clostridiales; f__Lachnospiraceae; g__Blautia; s__	0.289925	349.07	0.489579	3.53041e-05	1.56834e-05
k__Bacteria; p__Firmicutes; c__Clostridia; o__Clostridiales; f__Lachnospiraceae; g__Clostridium; s__	0.29201	351.58	0.489666	0.000506335	0.000751847
k__Bacteria; p__Firmicutes; c__Clostridia; o__Clostridiales; f__Ruminococcaceae; g__; s__	0.289795	348.913	0.490046	1.93721e-05	3.2739e-05
k__Bacteria; p__Firmicutes; c__Clostridia; o__Clostridiales; f__Lachnospiraceae; g__; s__	0.28942	348.462	0.490101	0.000377015	0.000110452
k__Bacteria; p__Firmicutes; c__Clostridia; o__Clostridiales; f__Lachnospiraceae; g__Coprococcus; s__	0.295261	355.495	0.491015	1.81954e-05	7.67579e-06
k__Bacteria; p__Firmicutes; c__Clostridia; o__Clostridiales; f__Ruminococcaceae; g__Oscillospira; s__	0.295957	356.332	0.491492	0.00041943	0.00018964
k__Bacteria; p__Firmicutes; c__Clostridia; o__Clostridiales; f__Veillonellaceae; g__Dialister; s__Dialisterinvisus	0.296846	357.403	0.492291	2.688e-05	4.65286e-05
k__Bacteria; p__Firmicutes; c__Clostridia; o__Clostridiales; f__Ruminococcaceae; g__; s__	0.297264	357.905	0.492305	3.09262e-05	5.32101e-05
k__Bacteria; p__Firmicutes; c__Clostridia; o__Clostridiales; f__Lachnospiraceae; g__Ruminococcus; s__Ruminococcusgnavus	0.298484	359.375	0.493647	1.53057e-05	2.71813e-05
k__Bacteria; p__Firmicutes; c__Clostridia; o__Clostridiales; f__Ruminococcaceae; g__; s__	0.298935	359.918	0.493715	0.000209147	0.000309745
k__Bacteria; p__Bacteroidetes; c__Bacteroidia; o__Bacteroidales; f__Bacteroidaceae; g__Bacteroides; s__	0.299827	360.992	0.493832	2.06208e-05	7.81094e-06
k__Bacteria; p__Bacteroidetes; c__Bacteroidia; o__Bacteroidales; f__Bacteroidaceae; g__Bacteroides; s__	0.29946	360.549	0.493903	2.3403e-05	1.12553e-05
k__Bacteria; p__Bacteroidetes; c__Bacteroidia; o__Bacteroidales; f__Bacteroidaceae; g__Bacteroides; s__Bacteroidesfragilis	0.301943	363.539	0.496638	0.000272822	0.000195472
k__Bacteria; p__Firmicutes; c__Clostridia; o__Clostridiales; f__Lachnospiraceae; g__Ruminococcus; s__	0.302737	364.495	0.497265	9.91184e-05	3.35769e-05
k__Bacteria; p__Firmicutes; c__Clostridia; o__Clostridiales; f__Lachnospiraceae; g__; s__	0.303391	365.283	0.497661	2.33299e-05	3.73037e-05
k__Bacteria; p__Firmicutes; c__Clostridia; o__Clostridiales; f__Ruminococcaceae; g__Ruminococcus; s__	0.306768	369.349	0.497774	1.88509e-05	8.28152e-06
k__Bacteria; p__Firmicutes; c__Clostridia; o__Clostridiales; f__Lachnospiraceae; g__; s__	0.304389	366.484	0.49794	3.25082e-05	1.27059e-05
k__Bacteria; p__Bacteroidetes; c__Bacteroidia; o__Bacteroidales; f__Bacteroidaceae; g__Bacteroides; s__Bacteroidesfragilis	0.304215	366.275	0.498333	2.06442e-05	9.36903e-06
k__Bacteria; p__Firmicutes; c__Clostridia; o__Clostridiales; f__Ruminococcaceae; g__; s__	0.306742	369.317	0.498403	0.000572977	9.15748e-05
k__Bacteria; p__Bacteroidetes; c__Bacteroidia; o__Bacteroidales; f__Bacteroidaceae; g__Bacteroides; s__Bacteroidesfragilis	0.306444	368.958	0.498592	1.60241e-05	6.65212e-06
k__Bacteria; p__Firmicutes; c__Clostridia; o__Clostridiales; f__Lachnospiraceae; g__Clostridium; s__	0.309105	372.162	0.498877	1.96128e-05	3.12011e-05
k__Bacteria; p__Firmicutes; c__Clostridia; o__Clostridiales; f__Lachnospiraceae; g__Roseburia; s__Eubacteriumrectale	0.306221	368.69	0.498904	4.39982e-05	1.9411e-05
k__Bacteria; p__Firmicutes; c__Clostridia; o__Clostridiales; f__; g__; s__	0.30585	368.243	0.498974	0.00147343	0.00110095
k__Bacteria; p__Proteobacteria; c__Gammaproteobacteria; o__Pasteurellales; f__Pasteurellaceae; g__Haemophilus; s__	0.305749	368.122	0.499487	9.68635e-05	1.82427e-05
k__Bacteria; p__Firmicutes; c__Clostridia; o__Clostridiales; f__Lachnospiraceae; g__; s__	0.309074	372.125	0.499497	9.05522e-05	5.32469e-05
k__Bacteria; p__Proteobacteria; c__Gammaproteobacteria; o__Pasteurellales; f__Pasteurellaceae; g__; s__	0.308902	371.918	0.499889	6.27046e-05	3.84284e-05
k__Bacteria; p__Firmicutes; c__Clostridia; o__Clostridiales; f__Lachnospiraceae; g__Coprococcus; s__	0.308502	371.436	0.499914	2.16717e-05	9.68172e-06
k__Bacteria; p__Verrucomicrobia; c__Verrucomicrobiae; o__Verrucomicrobiales; f__Verrucomicrobiaceae; g__Akkermansia; s__Akkermansiamuciniphila	0.314089	378.163	0.502876	1.48287e-05	2.93845e-05
k__Bacteria; p__Firmicutes; c__Clostridia; o__Clostridiales; f__Ruminococcaceae; g__; s__	0.31402	378.08	0.503435	0.00271021	0.00361901
k__Bacteria; p__Firmicutes; c__Clostridia; o__Clostridiales; f__Lachnospiraceae; g__Blautia; s__	0.315019	379.283	0.503696	3.29408e-05	5.2033e-05
k__Bacteria; p__Firmicutes; c__Clostridia; o__Clostridiales; f__Lachnospiraceae; g__; s__	0.313821	377.841	0.503787	2.94344e-05	1.14893e-05
k__Bacteria; p__Bacteroidetes; c__Bacteroidia; o__Bacteroidales; f__Bacteroidaceae; g__Bacteroides; s__	0.313482	377.432	0.503915	2.49424e-05	1.3813e-05
k__Bacteria; p__Firmicutes; c__Clostridia; o__Clostridiales; f__Ruminococcaceae; g__Oscillospira; s__	0.313112	376.987	0.503994	0.000822745	0.00136763
k__Bacteria; p__Firmicutes; c__Clostridia; o__Clostridiales; f__Clostridiaceae; g__Clostridium; s__	0.312797	376.607	0.50416	1.9631e-05	7.55917e-06
k__Bacteria; p__Firmicutes; c__Clostridia; o__Clostridiales; f__Lachnospiraceae; g__Eubacterium; s__	0.316436	380.989	0.505291	0.00145699	0.000941914
k__Bacteria; p__Firmicutes; c__Clostridia; o__Clostridiales; f__Lachnospiraceae; g__Ruminococcus; s__	0.319161	384.27	0.508966	0.00132807	0.000897782
k__Bacteria; p__Firmicutes; c__Clostridia; o__Clostridiales; f__Lachnospiraceae; g__Clostridium; s__	0.320963	386.44	0.511163	2.05181e-05	9.3794e-06
k__Bacteria; p__Bacteroidetes; c__Bacteroidia; o__Bacteroidales; f__Bacteroidaceae; g__Bacteroides; s__	0.32329	389.241	0.513511	3.21956e-05	6.33571e-05
k__Bacteria; p__Firmicutes; c__Clostridia; o__Clostridiales; f__Ruminococcaceae; g__; s__	0.323076	388.984	0.513849	0.0007943	0.000600397
k__Bacteria; p__Bacteroidetes; c__Bacteroidia; o__Bacteroidales; f__Bacteroidaceae; g__Bacteroides; s__	0.329455	396.663	0.515817	2.53476e-05	1.49853e-05
k__Bacteria; p__Bacteroidetes; c__Bacteroidia; o__Bacteroidales; f__Bacteroidaceae; g__Bacteroides; s__Bacteroidesfragilis	0.328672	395.721	0.515933	2.00097e-05	9.74541e-06
k__Bacteria; p__Firmicutes; c__Clostridia; o__Clostridiales; f__Lachnospiraceae; g__Roseburia; s__	0.326984	393.689	0.515975	2.4385e-05	1.06533e-05
k__Bacteria; p__Firmicutes; c__Clostridia; o__Clostridiales; f__Lachnospiraceae; g__; s__	0.327455	394.256	0.516042	3.96417e-05	2.10407e-05
k__Bacteria; p__Firmicutes; c__Clostridia; o__Clostridiales; f__Lachnospiraceae; g__Dorea; s__Doreaformicigenerans	0.326618	393.248	0.516074	4.26103e-05	2.32958e-05
k__Bacteria; p__Bacteroidetes; c__Bacteroidia; o__Bacteroidales; f__Prevotellaceae; g__; s__	0.329242	396.407	0.516155	0.000438606	2.22471e-05
k__Bacteria; p__Proteobacteria; c__Betaproteobacteria; o__Burkholderiales; f__Alcaligenaceae; g__; s__	0.32542	391.806	0.516213	2.61527e-05	1.09424e-05
k__Bacteria; p__Firmicutes; c__Clostridia; o__Clostridiales; f__Lachnospiraceae; g__Ruminococcus; s__	0.325939	392.431	0.516357	0.000136697	8.99695e-05
k__Bacteria; p__Actinobacteria; c__Actinobacteria; o__Bifidobacteriales; f__Bifidobacteriaceae; g__Bifidobacterium; s__	0.328522	395.54	0.516371	6.79568e-05	0.000154835
k__Bacteria; p__Firmicutes; c__Clostridia; o__Clostridiales; f__Ruminococcaceae; g__; s__	0.32653	393.142	0.516612	0.000147153	0.00010394
k__Bacteria; p__Firmicutes; c__Clostridia; o__Clostridiales; f__Ruminococcaceae; g__Oscillospira; s__Oscillospiraguilliermondii	0.328385	395.376	0.516831	3.98457e-05	5.86537e-05
k__Bacteria; p__Firmicutes; c__Clostridia; o__Clostridiales; f__Lachnospiraceae; g__Ruminococcus; s__	0.330578	398.016	0.516904	2.25324e-05	1.02944e-05
k__Bacteria; p__Firmicutes; c__Clostridia; o__Clostridiales; f__Ruminococcaceae; g__; s__	0.334493	402.729	0.522346	6.71195e-05	2.70491e-05
k__Bacteria; p__Firmicutes; c__Clostridia; o__Clostridiales; f__Lachnospiraceae; g__Eubacterium; s__	0.335491	403.931	0.523226	2.69283e-05	1.20016e-05
k__Bacteria; p__Firmicutes; c__Clostridia; o__Clostridiales; f__Lachnospiraceae; g__; s__	0.338566	407.634	0.524625	2.80525e-05	1.65785e-05
k__Bacteria; p__Bacteroidetes; c__Bacteroidia; o__Bacteroidales; f__Bacteroidaceae; g__Bacteroides; s__Bacteroidesfragilis	0.336879	405.603	0.524713	1.6695e-05	8.01744e-06
k__Bacteria; p__Firmicutes; c__Clostridia; o__Clostridiales; f__Lachnospiraceae; g__; s__	0.338291	407.302	0.524874	2.52143e-05	4.52002e-05
k__Bacteria; p__Proteobacteria; c__Gammaproteobacteria; o__Enterobacteriales; f__Enterobacteriaceae; g__Rahnella; s__	0.337889	406.818	0.524926	1.16471e-05	2.03907e-05
k__Bacteria; p__Firmicutes; c__Clostridia; o__Clostridiales; f__Lachnospiraceae; g__; s__	0.337848	406.769	0.525541	4.2023e-05	2.30977e-05
k__Bacteria; p__Firmicutes; c__Clostridia; o__Clostridiales; f__Catabacteriaceae; g__; s__	0.340192	409.591	0.526466	1.51362e-05	3.26072e-05
k__Bacteria; p__Firmicutes; c__Clostridia; o__Clostridiales; f__Ruminococcaceae; g__; s__	0.343298	413.331	0.527207	1.2997e-05	2.60986e-05
k__Bacteria; p__Firmicutes; c__Clostridia; o__Clostridiales; f__Lachnospiraceae; g__Blautia; s__	0.341845	411.582	0.527669	3.50872e-05	1.67782e-05
k__Bacteria; p__Bacteroidetes; c__Bacteroidia; o__Bacteroidales; f__Bacteroidaceae; g__Bacteroides; s__	0.341421	411.071	0.527691	0.000113412	8.56957e-05
k__Bacteria; p__Firmicutes; c__Bacilli; o__Lactobacillales; f__Carnobacteriaceae; g__Granulicatella; s__Granulicatellaelegans	0.343237	413.257	0.527787	3.26554e-05	1.08194e-05
k__Bacteria; p__Firmicutes; c__Clostridia; o__Clostridiales; f__Lachnospiraceae; g__; s__	0.343114	413.109	0.528272	4.06218e-05	2.37797e-05
k__Bacteria; p__Bacteroidetes; c__Bacteroidia; o__Bacteroidales; f__Porphyromonadaceae; g__; s__	0.343094	413.085	0.528918	6.76591e-05	2.52656e-05
k__Bacteria; p__Bacteroidetes; c__Bacteroidia; o__Bacteroidales; f__Bacteroidaceae; g__Bacteroides; s__Bacteroidesfragilis	0.346467	417.146	0.53072	0.00209343	0.00465693
k__Bacteria; p__Proteobacteria; c__Gammaproteobacteria; o__Enterobacteriales; f__Enterobacteriaceae; g__Pantoea; s__	0.346226	416.857	0.531027	3.23142e-05	1.39658e-05
k__Bacteria; p__Firmicutes; c__Clostridia; o__Clostridiales; f__Lachnospiraceae; g__; s__	0.347414	418.286	0.531494	0.000269545	0.000167593
k__Bacteria; p__Proteobacteria; c__Gammaproteobacteria; o__Pasteurellales; f__Pasteurellaceae; g__; s__	0.350441	421.931	0.535445	3.43641e-05	1.82096e-05
k__Bacteria; p__Firmicutes; c__Clostridia; o__Clostridiales; f__Lachnospiraceae; g__; s__	0.352437	424.334	0.537812	6.72497e-05	4.26153e-05
k__Bacteria; p__Firmicutes; c__Clostridia; o__Clostridiales; f__Lachnospiraceae; g__; s__	0.353837	426.02	0.537904	0.000175243	0.000107382
k__Bacteria; p__Tenericutes; c__Erysipelotrichi; o__Erysipelotrichales; f__Erysipelotrichaceae; g__Holdemania; s__	0.353462	425.568	0.538013	9.50714e-05	4.8169e-05
k__Bacteria; p__Bacteroidetes; c__Bacteroidia; o__Bacteroidales; f__Bacteroidaceae; g__Bacteroides; s__	0.353266	425.332	0.538395	1.90663e-05	1.10989e-05
k__Bacteria; p__Firmicutes; c__Clostridia; o__Clostridiales; f__Ruminococcaceae; g__Faecalibacterium; s__	0.356085	428.727	0.538601	1.37815e-05	6.8563e-06
k__Bacteria; p__Firmicutes; c__Clostridia; o__Clostridiales; f__Lachnospiraceae; g__Ruminococcus; s__	0.355711	428.276	0.538712	2.36854e-05	3.81331e-05
k__Bacteria; p__Firmicutes; c__Clostridia; o__Clostridiales; f__Lachnospiraceae; g__Clostridium; s__	0.355644	428.195	0.539288	3.65494e-05	1.93745e-05
k__Bacteria; p__Firmicutes; c__Clostridia; o__Clostridiales; f__ClostridialesFamilyXI.IncertaeSedis; g__; s__Parvimonasmicra	0.355404	427.906	0.539604	7.99149e-05	0.000208703
k__Bacteria; p__Bacteroidetes; c__Bacteroidia; o__Bacteroidales; f__Porphyromonadaceae; g__Odoribacter; s__	0.359446	432.773	0.540291	1.91431e-05	1.09498e-05
k__Bacteria; p__Firmicutes; c__Clostridia; o__Clostridiales; f__Lachnospiraceae; g__Eubacterium; s__	0.359438	432.764	0.540955	1.98624e-05	1.00625e-05
k__Bacteria; p__Firmicutes; c__Clostridia; o__Clostridiales; f__Ruminococcaceae; g__; s__	0.359136	432.4	0.541177	0.000208143	5.7729e-05
k__Bacteria; p__Firmicutes; c__Clostridia; o__Clostridiales; f__Lachnospiraceae; g__; s__	0.35904	432.284	0.541709	0.000106887	0.00015159
k__Bacteria; p__Firmicutes; c__Clostridia; o__Clostridiales; f__Lachnospiraceae; g__Roseburia; s__	0.358758	431.944	0.541963	1.41932e-05	6.63149e-06
k__Bacteria; p__Firmicutes; c__Clostridia; o__Clostridiales; f__; g__; s__	0.361289	434.992	0.542383	0.000394824	0.000300236
k__Bacteria; p__Firmicutes; c__Clostridia; o__Clostridiales; f__Ruminococcaceae; g__Oscillospira; s__	0.361891	435.717	0.542611	0.000541262	0.000750916
k__Bacteria; p__Firmicutes; c__Clostridia; o__Clostridiales; f__Ruminococcaceae; g__; s__	0.366712	441.521	0.545761	2.9542e-05	1.63504e-05
k__Bacteria; p__Bacteroidetes; c__Bacteroidia; o__Bacteroidales; f__Rikenellaceae; g__Alistipes; s__	0.36657	441.35	0.546225	2.59072e-05	1.20335e-05
k__Bacteria; p__Bacteroidetes; c__Bacteroidia; o__Bacteroidales; f__Bacteroidaceae; g__Bacteroides; s__	0.366253	440.968	0.546429	1.22991e-05	2.15302e-05
k__Bacteria; p__Firmicutes; c__Clostridia; o__Clostridiales; f__Ruminococcaceae; g__; s__	0.365954	440.608	0.54666	8.13991e-05	4.61545e-05
k__Bacteria; p__Bacteroidetes; c__Bacteroidia; o__Bacteroidales; f__Bacteroidaceae; g__Bacteroides; s__	0.365652	440.245	0.546888	0.000152998	0.000118554
k__Bacteria; p__Proteobacteria; c__Gammaproteobacteria; o__Pasteurellales; f__Pasteurellaceae; g__; s__	0.365584	440.164	0.547467	2.57851e-05	1.3483e-05
k__Bacteria; p__Bacteroidetes; c__Bacteroidia; o__Bacteroidales; f__Porphyromonadaceae; g__Parabacteroides; s__Parabacteroidesdistasonis	0.368542	443.724	0.547808	2.62104e-05	4.25706e-05
k__Bacteria; p__Firmicutes; c__Clostridia; o__Clostridiales; f__Lachnospiraceae; g__Coprococcus; s__	0.370512	446.097	0.550058	5.5332e-05	3.62299e-05
k__Bacteria; p__Firmicutes; c__Clostridia; o__Clostridiales; f__Clostridiaceae; g__Clostridium; s__	0.37286	448.924	0.552182	9.43246e-05	5.27905e-05
k__Bacteria; p__Firmicutes; c__Clostridia; o__Clostridiales; f__Lachnospiraceae; g__; s__	0.372744	448.783	0.552689	3.65164e-05	1.96474e-05
k__Bacteria; p__Bacteroidetes; c__Bacteroidia; o__Bacteroidales; f__Bacteroidaceae; g__Bacteroides; s__	0.375882	452.561	0.55461	1.34211e-05	6.40205e-06
k__Bacteria; p__Bacteroidetes; c__Bacteroidia; o__Bacteroidales; f__Bacteroidaceae; g__Bacteroides; s__	0.374981	451.477	0.55464	3.50851e-05	2.36371e-05
k__Bacteria; p__Bacteroidetes; c__Bacteroidia; o__Bacteroidales; f__Bacteroidaceae; g__Bacteroides; s__	0.375657	452.291	0.554958	1.22195e-05	2.12561e-05
k__Bacteria; p__Firmicutes; c__Clostridia; o__Clostridiales; f__Lachnospiraceae; g__; s__	0.379734	457.2	0.559608	7.95217e-05	0.000117915
k__Bacteria; p__Firmicutes; c__Clostridia; o__Clostridiales; f__Ruminococcaceae; g__Clostridium; s__Clostridiumorbiscindens	0.380896	458.599	0.55995	6.25333e-05	8.4397e-05
k__Bacteria; p__Proteobacteria; c__Betaproteobacteria; o__Burkholderiales; f__Oxalobacteraceae; g__; s__	0.380661	458.316	0.560288	1.34884e-05	2.32517e-05
k__Bacteria; p__Bacteroidetes; c__Bacteroidia; o__Bacteroidales; f__Bacteroidaceae; g__Bacteroides; s__Bacteroidescaccae	0.381831	459.725	0.56064	3.03264e-05	4.30602e-05
k__Bacteria; p__Bacteroidetes; c__Bacteroidia; o__Bacteroidales; f__Bacteroidaceae; g__Bacteroides; s__	0.382787	460.875	0.561358	2.27592e-05	1.12047e-05
k__Bacteria; p__Bacteroidetes; c__Bacteroidia; o__Bacteroidales; f__Bacteroidaceae; g__Bacteroides; s__	0.385531	464.179	0.564009	1.55836e-05	2.66984e-05
k__Bacteria; p__Firmicutes; c__Clostridia; o__Clostridiales; f__Veillonellaceae; g__Dialister; s__Dialisterinvisus	0.385079	463.636	0.564034	1.6546e-05	2.73732e-05
k__Bacteria; p__Firmicutes; c__Clostridia; o__Clostridiales; f__Lachnospiraceae; g__Clostridium; s__	0.387392	466.42	0.564673	2.52926e-05	1.28198e-05
k__Bacteria; p__Firmicutes; c__Clostridia; o__Clostridiales; f__Ruminococcaceae; g__Oscillospira; s__	0.386792	465.698	0.565167	0.000280743	0.000186613
k__Bacteria; p__Firmicutes; c__Clostridia; o__Clostridiales; f__Lachnospiraceae; g__Ruminococcus; s__Ruminococcusgnavus	0.387378	466.403	0.565337	1.26357e-05	2.14641e-05
k__Bacteria; p__Firmicutes; c__Clostridia; o__Clostridiales; f__Lachnospiraceae; g__; s__	0.388863	468.191	0.566131	2.27368e-05	1.09954e-05
k__Bacteria; p__Firmicutes; c__Clostridia; o__Clostridiales; f__; g__; s__	0.390157	469.749	0.56733	2.94755e-05	1.38787e-05
k__Bacteria; p__Firmicutes; c__Clostridia; o__Clostridiales; f__Ruminococcaceae; g__Faecalibacterium; s__	0.393879	474.23	0.572051	0.000117921	8.03361e-05
k__Bacteria; p__Tenericutes; c__Erysipelotrichi; o__Erysipelotrichales; f__Erysipelotrichaceae; g__Clostridium; s__Clostridiumramosum	0.395804	476.548	0.574154	2.84869e-05	1.49217e-05
k__Bacteria; p__Bacteroidetes; c__Bacteroidia; o__Bacteroidales; f__Bacteroidaceae; g__Bacteroides; s__Bacteroidesuniformis	0.396296	477.14	0.574176	0.000117716	0.000161891
k__Bacteria; p__Firmicutes; c__Clostridia; o__Clostridiales; f__Lachnospiraceae; g__Clostridium; s__	0.396974	477.957	0.574467	0.000107485	0.000145891
k__Bacteria; p__Firmicutes; c__Clostridia; o__Clostridiales; f__Ruminococcaceae; g__Faecalibacterium; s__	0.398632	479.953	0.576175	3.31116e-05	5.24172e-05
k__Bacteria; p__Firmicutes; c__Clostridia; o__Clostridiales; f__ClostridialesFamilyXIII.IncertaeSedis; g__; s__	0.404123	486.564	0.58341	3.32963e-05	1.93943e-05
k__Bacteria; p__Bacteroidetes; c__Bacteroidia; o__Bacteroidales; f__Prevotellaceae; g__; s__	0.404737	487.303	0.583596	0.000373323	6.28273e-05
k__Bacteria; p__Proteobacteria; c__Gammaproteobacteria; o__Enterobacteriales; f__Enterobacteriaceae; g__; s__	0.407487	490.614	0.586158	0.000134565	0.000191688
k__Bacteria; p__Bacteroidetes; c__Bacteroidia; o__Bacteroidales; f__Bacteroidaceae; g__Bacteroides; s__	0.407155	490.215	0.586381	0.0269804	0.0180313
k__Bacteria; p__Firmicutes; c__Clostridia; o__Clostridiales; f__Lachnospiraceae; g__Clostridium; s__	0.413971	498.422	0.594066	1.42521e-05	2.545e-05
k__Bacteria; p__Bacteroidetes; c__Bacteroidia; o__Bacteroidales; f__Porphyromonadaceae; g__Parabacteroides; s__Parabacteroidesdistasonis	0.413522	497.881	0.59413	1.681e-05	9.02546e-06
k__Bacteria; p__Firmicutes; c__Clostridia; o__Clostridiales; f__Catabacteriaceae; g__; s__	0.416554	501.531	0.595642	2.47844e-05	4.53298e-05
k__Bacteria; p__Firmicutes; c__Clostridia; o__Clostridiales; f__Lachnospiraceae; g__Clostridium; s__	0.415572	500.349	0.595653	7.52129e-05	0.000112804
k__Bacteria; p__Proteobacteria; c__Gammaproteobacteria; o__Enterobacteriales; f__Enterobacteriaceae; g__; s__	0.418077	503.365	0.595698	2.40985e-05	1.11804e-05
k__Bacteria; p__Firmicutes; c__Clostridia; o__Clostridiales; f__Ruminococcaceae; g__Faecalibacterium; s__	0.41725	502.369	0.59593	5.1324e-05	3.03983e-05
k__Bacteria; p__Bacteroidetes; c__Bacteroidia; o__Bacteroidales; f__Bacteroidaceae; g__Bacteroides; s__	0.417766	502.99	0.595959	0.000111079	0.000177873
k__Bacteria; p__Firmicutes; c__Clostridia; o__Clostridiales; f__Lachnospiraceae; g__; s__	0.416332	501.263	0.596032	8.59305e-05	5.23267e-05
k__Bacteria; p__Proteobacteria; c__Gammaproteobacteria; o__Enterobacteriales; f__Enterobacteriaceae; g__; s__	0.420311	506.055	0.598173	9.14083e-05	3.96607e-05
k__Bacteria; p__Firmicutes; c__Clostridia; o__Clostridiales; f__Lachnospiraceae; g__Ruminococcus; s__Ruminococcusgnavus	0.424439	511.025	0.599091	4.62743e-05	1.61811e-05
k__Bacteria; p__Firmicutes; c__Clostridia; o__Clostridiales; f__Lachnospiraceae; g__; s__	0.422613	508.826	0.599324	2.10239e-05	3.3216e-05
k__Bacteria; p__Firmicutes; c__Clostridia; o__Clostridiales; f__Clostridiaceae; g__Clostridium; s__	0.424155	510.683	0.599393	0.000141797	1.61597e-05
k__Bacteria; p__Firmicutes; c__Clostridia; o__Clostridiales; f__Lachnospiraceae; g__Ruminococcus; s__Ruminococcusgnavus	0.423252	509.596	0.599524	1.45324e-05	2.26817e-05
k__Bacteria; p__Firmicutes; c__Clostridia; o__Clostridiales; f__Lachnospiraceae; g__Ruminococcus; s__Ruminococcusgnavus	0.421985	508.07	0.599847	0.0125514	0.0163145
k__Bacteria; p__Firmicutes; c__Clostridia; o__Clostridiales; f__Ruminococcaceae; g__; s__	0.422607	508.819	0.600022	3.56425e-05	1.49709e-05
k__Bacteria; p__Firmicutes; c__Clostridia; o__Clostridiales; f__Ruminococcaceae; g__Ruminococcus; s__	0.424132	510.654	0.600064	0.00131169	0.000890992
k__Bacteria; p__Firmicutes; c__Clostridia; o__Clostridiales; f__Ruminococcaceae; g__Oscillospira; s__	0.426567	513.587	0.60139	0.000400706	0.00055681
k__Bacteria; p__Bacteroidetes; c__Bacteroidia; o__Bacteroidales; f__Porphyromonadaceae; g__; s__	0.427426	514.62	0.601895	1.39845e-05	2.13175e-05
k__Bacteria; p__Firmicutes; c__Clostridia; o__Clostridiales; f__Lachnospiraceae; g__Clostridium; s__	0.42841	515.805	0.602576	6.41262e-05	3.80086e-05
k__Bacteria; p__Firmicutes; c__Clostridia; o__Clostridiales; f__Ruminococcaceae; g__; s__	0.430045	517.775	0.604171	0.000660381	0.000515224
k__Bacteria; p__Tenericutes; c__Erysipelotrichi; o__Erysipelotrichales; f__Erysipelotrichaceae; g__Clostridium; s__Clostridiumspiroforme	0.43348	521.909	0.606167	1.10353e-05	1.82027e-05
k__Bacteria; p__Firmicutes; c__Clostridia; o__Clostridiales; f__Lachnospiraceae; g__; s__	0.434109	522.667	0.606342	9.55538e-06	1.53594e-05
k__Bacteria; p__Firmicutes; c__Clostridia; o__Clostridiales; f__Lachnospiraceae; g__Ruminococcus; s__	0.433159	521.523	0.606422	4.69939e-05	3.10913e-05
k__Bacteria; p__Firmicutes; c__Clostridia; o__Clostridiales; f__Lachnospiraceae; g__; s__	0.432256	520.436	0.606568	8.41776e-05	4.11373e-05
k__Bacteria; p__Firmicutes; c__Clostridia; o__Clostridiales; f__Lachnospiraceae; g__Coprococcus; s__	0.432918	521.233	0.606791	7.37444e-05	5.422e-05
k__Bacteria; p__Bacteroidetes; c__Bacteroidia; o__Bacteroidales; f__Bacteroidaceae; g__Bacteroides; s__Bacteroidesfragilis	0.43528	524.077	0.607273	2.80077e-05	1.67259e-05
k__Bacteria; p__Tenericutes; c__Erysipelotrichi; o__Erysipelotrichales; f__Erysipelotrichaceae; g__Clostridium; s__Clostridiumramosum	0.437665	526.948	0.608485	1.81939e-05	1.01494e-05
k__Bacteria; p__Firmicutes; c__Clostridia; o__Clostridiales; f__Ruminococcaceae; g__; s__	0.437403	526.633	0.608825	0.000115634	7.43839e-05
k__Bacteria; p__Firmicutes; c__Clostridia; o__Clostridiales; f__Ruminococcaceae; g__; s__	0.437179	526.363	0.609217	6.27861e-05	0.000102421
k__Bacteria; p__Firmicutes; c__Clostridia; o__Clostridiales; f__Lachnospiraceae; g__; s__	0.438751	528.256	0.609292	4.70094e-05	2.86498e-05
k__Bacteria; p__Firmicutes; c__Clostridia; o__Clostridiales; f__Ruminococcaceae; g__Faecalibacterium; s__	0.44081	530.735	0.611445	2.37724e-05	1.47717e-05
k__Bacteria; p__Firmicutes; c__Clostridia; o__Clostridiales; f__Ruminococcaceae; g__Ruminococcus; s__	0.441697	531.804	0.611972	2.63774e-05	1.746e-05
k__Bacteria; p__Bacteroidetes; c__Bacteroidia; o__Bacteroidales; f__Bacteroidaceae; g__Bacteroides; s__	0.445804	536.748	0.615536	3.63516e-05	2.60741e-05
k__Bacteria; p__Firmicutes; c__Clostridia; o__Clostridiales; f__Lachnospiraceae; g__Clostridium; s__	0.446879	538.043	0.615609	1.57783e-05	9.09236e-06
k__Bacteria; p__Bacteroidetes; c__Bacteroidia; o__Bacteroidales; f__Rikenellaceae; g__Alistipes; s__Alistipesputredinis	0.444923	535.687	0.615733	0.00575098	0.0041472
k__Bacteria; p__Firmicutes; c__Clostridia; o__Clostridiales; f__Ruminococcaceae; g__Oscillospira; s__	0.446732	537.865	0.616111	8.1056e-05	0.000119962
k__Bacteria; p__Bacteroidetes; c__Bacteroidia; o__Bacteroidales; f__Prevotellaceae; g__Prevotella; s__	0.445794	536.736	0.616229	0.00147828	0.00059106
k__Bacteria; p__Firmicutes; c__Clostridia; o__Clostridiales; f__Ruminococcaceae; g__Faecalibacterium; s__	0.449347	541.014	0.617596	2.09885e-05	1.14618e-05
k__Bacteria; p__Firmicutes; c__Clostridia; o__Clostridiales; f__Lachnospiraceae; g__; s__	0.449204	540.841	0.618104	5.88973e-05	4.11762e-05
k__Bacteria; p__Firmicutes; c__Clostridia; o__Clostridiales; f__Ruminococcaceae; g__Oscillospira; s__	0.451295	543.359	0.619566	0.000971629	0.00140988
k__Bacteria; p__Firmicutes; c__Clostridia; o__Clostridiales; f__Lachnospiraceae; g__Ruminococcus; s__Ruminococcusgnavus	0.453121	545.558	0.621364	1.58389e-05	9.14681e-06
k__Bacteria; p__Firmicutes; c__Clostridia; o__Clostridiales; f__Lachnospiraceae; g__Dorea; s__Doreaformicigenerans	0.453764	546.332	0.621538	3.44257e-05	4.96687e-05
k__Bacteria; p__Bacteroidetes; c__Bacteroidia; o__Bacteroidales; f__Bacteroidaceae; g__Bacteroides; s__	0.454808	547.588	0.621553	3.27559e-05	2.27051e-05
k__Bacteria; p__Bacteroidetes; c__Bacteroidia; o__Bacteroidales; f__Bacteroidaceae; g__Bacteroides; s__	0.454494	547.211	0.621831	5.8353e-05	7.56978e-05
k__Bacteria; p__Firmicutes; c__Clostridia; o__Clostridiales; f__; g__; s__	0.456654	549.811	0.623369	7.75864e-05	0.000128998
k__Bacteria; p__Firmicutes; c__Clostridia; o__Clostridiales; f__Lachnospiraceae; g__Ruminococcus; s__Ruminococcusgnavus	0.459937	553.765	0.62714	0.000103681	0.000136309
k__Bacteria; p__Firmicutes; c__Clostridia; o__Clostridiales; f__Ruminococcaceae; g__Faecalibacterium; s__	0.460989	555.031	0.627863	4.73168e-05	3.22922e-05
k__Bacteria; p__Firmicutes; c__Clostridia; o__Clostridiales; f__Lachnospiraceae; g__; s__	0.462303	556.613	0.628941	5.94371e-05	0.000100285
k__Bacteria; p__Bacteroidetes; c__Bacteroidia; o__Bacteroidales; f__Bacteroidaceae; g__Bacteroides; s__	0.464688	559.484	0.631472	0.000124711	0.000218561
k__Bacteria; p__Firmicutes; c__Clostridia; o__Clostridiales; f__Ruminococcaceae; g__; s__	0.467101	562.39	0.633322	2.24565e-05	3.68571e-05
k__Bacteria; p__Firmicutes; c__Clostridia; o__Clostridiales; f__Ruminococcaceae; g__; s__	0.466692	561.897	0.63348	2.8586e-05	4.06127e-05
k__Bacteria; p__Firmicutes; c__Clostridia; o__Clostridiales; f__Lachnospiraceae; g__; s__	0.468204	563.718	0.634103	1.45672e-05	8.67603e-06
k__Bacteria; p__Bacteroidetes; c__Bacteroidia; o__Bacteroidales; f__Rikenellaceae; g__Alistipes; s__	0.469897	565.756	0.634968	6.58415e-05	3.8834e-05
k__Bacteria; p__Proteobacteria; c__Gammaproteobacteria; o__Enterobacteriales; f__Enterobacteriaceae; g__; s__	0.469627	565.431	0.635315	4.83803e-05	3.15747e-05
k__Bacteria; p__Firmicutes; c__Clostridia; o__Clostridiales; f__Ruminococcaceae; g__; s__	0.470741	566.772	0.635395	7.87156e-05	5.69703e-05
k__Bacteria; p__Firmicutes; c__Clostridia; o__Clostridiales; f__; g__; s__	0.472029	568.323	0.63642	8.77835e-05	4.42474e-05
k__Bacteria; p__Firmicutes; c__Clostridia; o__Clostridiales; f__Lachnospiraceae; g__Blautia; s__	0.472631	569.047	0.636518	3.57841e-05	4.7692e-05
k__Bacteria; p__Firmicutes; c__Clostridia; o__Clostridiales; f__Ruminococcaceae; g__Ruminococcus; s__Ruminococcusflavefaciens	0.474462	571.253	0.637559	0.000151865	8.59073e-05
k__Bacteria; p__Firmicutes; c__Clostridia; o__Clostridiales; f__Ruminococcaceae; g__; s__	0.4741	570.816	0.637783	0.000780262	0.000586489
k__Bacteria; p__Firmicutes; c__Clostridia; o__Clostridiales; f__Lachnospiraceae; g__; s__	0.476113	573.24	0.638352	4.10951e-05	2.34334e-05
k__Bacteria; p__Firmicutes; c__Clostridia; o__Clostridiales; f__Ruminococcaceae; g__Oscillospira; s__	0.475812	572.878	0.63866	9.3728e-05	0.000130533
k__Bacteria; p__Firmicutes; c__Clostridia; o__Clostridiales; f__Lachnospiraceae; g__; s__	0.481509	579.737	0.644868	3.34475e-05	2.22377e-05
k__Bacteria; p__Proteobacteria; c__Betaproteobacteria; o__Burkholderiales; f__Alcaligenaceae; g__; s__	0.482532	580.969	0.645521	0.00171754	0.00244296
k__Bacteria; p__Firmicutes; c__Clostridia; o__Clostridiales; f__Ruminococcaceae; g__; s__	0.484545	583.392	0.646777	9.45233e-05	6.05661e-05
k__Bacteria; p__Proteobacteria; c__Gammaproteobacteria; o__Enterobacteriales; f__Enterobacteriaceae; g__; s__	0.484531	583.375	0.647475	5.88033e-05	3.29663e-05
k__Bacteria; p__Firmicutes; c__Clostridia; o__Clostridiales; f__Lachnospiraceae; g__Ruminococcus; s__Ruminococcusgnavus	0.486873	586.195	0.649164	1.06838e-05	1.66913e-05
k__Bacteria; p__Bacteroidetes; c__Bacteroidia; o__Bacteroidales; f__Porphyromonadaceae; g__Parabacteroides; s__Parabacteroidesdistasonis	0.491332	591.564	0.65294	1.41694e-05	2.39539e-05
k__Bacteria; p__Firmicutes; c__Clostridia; o__Clostridiales; f__Lachnospiraceae; g__Coprococcus; s__	0.492963	593.527	0.652945	2.19072e-05	1.39552e-05
No blast hit	0.491126	591.316	0.653388	1.60922e-05	9.91715e-06
k__Bacteria; p__Firmicutes; c__Clostridia; o__Clostridiales; f__Lachnospiraceae; g__Clostridium; s__	0.492319	592.752	0.65353	1.42979e-05	2.19276e-05
k__Bacteria; p__Firmicutes; c__Clostridia; o__Clostridiales; f__Ruminococcaceae; g__; s__	0.492942	593.502	0.653637	2.02524e-05	2.79587e-05
k__Bacteria; p__Bacteroidetes; c__Bacteroidia; o__Bacteroidales; f__Bacteroidaceae; g__Bacteroides; s__	0.496778	598.12	0.653683	2.38864e-05	3.22085e-05
k__Bacteria; p__Verrucomicrobia; c__Verrucomicrobiae; o__Verrucomicrobiales; f__Verrucomicrobiaceae; g__Akkermansia; s__Akkermansiamuciniphila	0.490945	591.098	0.653869	1.70182e-05	9.86745e-06
k__Bacteria; p__Proteobacteria; c__Gammaproteobacteria; o__Pasteurellales; f__Pasteurellaceae; g__; s__	0.496702	598.03	0.654299	4.44437e-05	2.82463e-05
k__Bacteria; p__Firmicutes; c__Clostridia; o__Clostridiales; f__Ruminococcaceae; g__; s__	0.495635	596.744	0.654325	6.14995e-05	3.17667e-05
k__Bacteria; p__Bacteroidetes; c__Bacteroidia; o__Bacteroidales; f__Bacteroidaceae; g__Bacteroides; s__	0.494654	595.563	0.654465	1.5348e-05	2.21241e-05
k__Bacteria; p__Proteobacteria; c__Betaproteobacteria; o__Burkholderiales; f__Oxalobacteraceae; g__; s__	0.495499	596.58	0.654863	1.22805e-05	1.93552e-05
k__Bacteria; p__Firmicutes; c__Clostridia; o__Clostridiales; f__Lachnospiraceae; g__; s__	0.496699	598.025	0.655011	1.87968e-05	1.23178e-05
k__Bacteria; p__Firmicutes; c__Clostridia; o__Clostridiales; f__Ruminococcaceae; g__Faecalibacterium; s__	0.498776	600.526	0.655596	0.00020651	0.000168365
k__Bacteria; p__Firmicutes; c__Clostridia; o__Clostridiales; f__Lachnospiraceae; g__Dorea; s__Doreaformicigenerans	0.499442	601.328	0.655755	0.00010238	0.000132121
k__Bacteria; p__Tenericutes; c__Erysipelotrichi; o__Erysipelotrichales; f__Erysipelotrichaceae; g__; s__Eubacteriumcylindroides	0.502606	605.138	0.656331	0.000450478	0.000640799
k__Bacteria; p__Firmicutes; c__Clostridia; o__Clostridiales; f__Ruminococcaceae; g__; s__	0.500463	602.557	0.656381	2.3989e-05	3.88061e-05
k__Bacteria; p__Bacteroidetes; c__Bacteroidia; o__Bacteroidales; f__Bacteroidaceae; g__Bacteroides; s__	0.5017	604.047	0.656573	2.48674e-05	1.68286e-05
k__Bacteria; p__Firmicutes; c__Clostridia; o__Clostridiales; f__Lachnospiraceae; g__; s__	0.502354	604.835	0.656715	0.0135988	0.010202
k__Bacteria; p__Firmicutes; c__Clostridia; o__Clostridiales; f__Ruminococcaceae; g__Clostridium; s__Clostridiumorbiscindens	0.501398	603.683	0.656891	0.00012837	0.000159486
k__Bacteria; p__Bacteroidetes; c__Bacteroidia; o__Bacteroidales; f__Bacteroidaceae; g__Bacteroides; s__	0.504281	607.155	0.657806	2.40157e-05	3.58094e-05
k__Bacteria; p__Firmicutes; c__Clostridia; o__Clostridiales; f__Lachnospiraceae; g__Blautia; s__	0.505452	608.564	0.65862	4.77543e-05	3.3302e-05
k__Bacteria; p__Firmicutes; c__Clostridia; o__Clostridiales; f__Lachnospiraceae; g__Ruminococcus; s__Ruminococcustorques	0.507173	610.636	0.660147	2.28092e-05	1.56735e-05
k__Bacteria; p__Bacteroidetes; c__Bacteroidia; o__Bacteroidales; f__Bacteroidaceae; g__Bacteroides; s__	0.50881	612.607	0.661563	2.20587e-05	1.52132e-05
k__Bacteria; p__Proteobacteria; c__Gammaproteobacteria; o__Pasteurellales; f__Pasteurellaceae; g__; s__	0.51191	616.339	0.664875	2.65198e-05	1.81583e-05
k__Bacteria; p__Bacteroidetes; c__Bacteroidia; o__Bacteroidales; f__Bacteroidaceae; g__Bacteroides; s__	0.512819	617.434	0.665339	1.62361e-05	2.28259e-05
k__Bacteria; p__Bacteroidetes; c__Bacteroidia; o__Bacteroidales; f__Bacteroidaceae; g__Bacteroides; s__	0.513569	618.337	0.665595	1.86163e-05	1.14049e-05
k__Bacteria; p__Bacteroidetes; c__Bacteroidia; o__Bacteroidales; f__Bacteroidaceae; g__Bacteroides; s__Bacteroidescaccae	0.516832	622.266	0.669103	1.28313e-05	1.92019e-05
k__Bacteria; p__Firmicutes; c__Clostridia; o__Clostridiales; f__Lachnospiraceae; g__Ruminococcus; s__Ruminococcustorques	0.522293	628.841	0.673999	1.17939e-05	6.675e-06
k__Bacteria; p__Firmicutes; c__Clostridia; o__Clostridiales; f__Lachnospiraceae; g__Ruminococcus; s__Ruminococcusgnavus	0.521356	627.713	0.674235	0.0181297	0.0223891
k__Bacteria; p__Firmicutes; c__Clostridia; o__Clostridiales; f__Lachnospiraceae; g__; s__	0.522198	628.727	0.6746	0.000439342	0.000647626
k__Bacteria; p__Bacteroidetes; c__Bacteroidia; o__Bacteroidales; f__Porphyromonadaceae; g__Parabacteroides; s__	0.524079	630.991	0.674857	1.71106e-05	1.1572e-05
k__Bacteria; p__Firmicutes; c__Clostridia; o__Clostridiales; f__Lachnospiraceae; g__Lachnobacterium; s__	0.523764	630.611	0.675173	0.000364269	0.000274405
k__Bacteria; p__Firmicutes; c__Clostridia; o__Clostridiales; f__Ruminococcaceae; g__Clostridium; s__	0.529092	637.027	0.680584	2.72596e-05	3.69466e-05
k__Bacteria; p__Firmicutes; c__Clostridia; o__Clostridiales; f__Ruminococcaceae; g__; s__	0.532656	641.318	0.684437	0.000212215	0.000280258
k__Bacteria; p__Firmicutes; c__Clostridia; o__Clostridiales; f__Ruminococcaceae; g__Oscillospira; s__	0.5337	642.575	0.685048	4.20002e-05	5.52432e-05
k__Bacteria; p__Bacteroidetes; c__Bacteroidia; o__Bacteroidales; f__Bacteroidaceae; g__Bacteroides; s__	0.53673	646.223	0.688203	0.00791928	0.0100178
k__Bacteria; p__Firmicutes; c__Clostridia; o__Clostridiales; f__Ruminococcaceae; g__Faecalibacterium; s__	0.540351	650.582	0.691373	2.39919e-05	1.69436e-05
k__Bacteria; p__Firmicutes; c__Clostridia; o__Clostridiales; f__Lachnospiraceae; g__Blautia; s__	0.540344	650.574	0.6921	0.00042837	0.000299242
k__Bacteria; p__Firmicutes; c__Clostridia; o__Clostridiales; f__Lachnospiraceae; g__Ruminococcus; s__Ruminococcustorques	0.546483	657.965	0.697736	1.45977e-05	9.20559e-06
k__Bacteria; p__Firmicutes; c__Clostridia; o__Clostridiales; f__Ruminococcaceae; g__Faecalibacterium; s__	0.546098	657.502	0.697985	0.00050912	0.000641875
k__Bacteria; p__Bacteroidetes; c__Bacteroidia; o__Bacteroidales; f__Bacteroidaceae; g__Bacteroides; s__	0.548828	660.789	0.699248	1.88911e-05	2.58172e-05
k__Bacteria; p__Firmicutes; c__Clostridia; o__Clostridiales; f__Lachnospiraceae; g__; s__	0.54858	660.49	0.699672	4.97444e-05	3.08746e-05
k__Bacteria; p__Firmicutes; c__Clostridia; o__Clostridiales; f__Lachnospiraceae; g__Clostridium; s__	0.551915	664.506	0.701696	4.46615e-05	3.17488e-05
k__Bacteria; p__Firmicutes; c__Clostridia; o__Clostridiales; f__; g__; s__	0.551688	664.232	0.702148	0.0013386	0.00104295
k__Bacteria; p__Firmicutes; c__Clostridia; o__Clostridiales; f__Ruminococcaceae; g__Faecalibacterium; s__	0.555796	669.178	0.705884	1.93686e-05	1.306e-05
k__Bacteria; p__Firmicutes; c__Clostridia; o__Clostridiales; f__Lachnospiraceae; g__Clostridium; s__	0.563935	678.978	0.709486	5.03827e-05	6.52179e-05
k__Bacteria; p__Bacteroidetes; c__Bacteroidia; o__Bacteroidales; f__Bacteroidaceae; g__Bacteroides; s__Bacteroidesfragilis	0.56304	677.9	0.709843	3.50431e-05	2.63689e-05
k__Bacteria; p__Firmicutes; c__Clostridia; o__Clostridiales; f__Lachnospiraceae; g__Ruminococcus; s__Ruminococcustorques	0.564868	680.101	0.709917	1.27025e-05	8.23144e-06
k__Bacteria; p__Proteobacteria; c__Betaproteobacteria; o__Burkholderiales; f__Alcaligenaceae; g__; s__	0.560767	675.164	0.709952	1.64855e-05	2.37348e-05
k__Bacteria; p__Firmicutes; c__Clostridia; o__Clostridiales; f__Ruminococcaceae; g__Faecalibacterium; s__	0.56018	674.457	0.709955	1.937e-05	2.75554e-05
k__Bacteria; p__Tenericutes; c__Erysipelotrichi; o__Erysipelotrichales; f__Erysipelotrichaceae; g__Clostridium; s__Clostridiumramosum	0.559627	673.791	0.710001	1.73627e-05	2.63638e-05
k__Bacteria; p__Firmicutes; c__Clostridia; o__Clostridiales; f__Ruminococcaceae; g__Faecalibacterium; s__	0.563871	678.901	0.710147	1.59388e-05	1.10015e-05
k__Bacteria; p__Firmicutes; c__Clostridia; o__Clostridiales; f__Ruminococcaceae; g__; s__	0.563035	677.895	0.710581	2.0332e-05	2.85298e-05
k__Bacteria; p__Firmicutes; c__Clostridia; o__Clostridiales; f__Lachnospiraceae; g__; s__	0.562488	677.236	0.710635	5.73429e-05	9.02554e-05
k__Bacteria; p__Firmicutes; c__Clostridia; o__Clostridiales; f__Lachnospiraceae; g__Ruminococcus; s__Ruminococcusgnavus	0.56207	676.732	0.710853	4.31086e-05	3.26907e-05
k__Bacteria; p__Bacteroidetes; c__Bacteroidia; o__Bacteroidales; f__Bacteroidaceae; g__Bacteroides; s__	0.566547	682.123	0.711285	1.29354e-05	1.917e-05
k__Bacteria; p__Bacteroidetes; c__Bacteroidia; o__Bacteroidales; f__Bacteroidaceae; g__Bacteroides; s__Bacteroidesfragilis	0.567887	683.736	0.711484	2.5136e-05	1.84535e-05
k__Bacteria; p__Bacteroidetes; c__Bacteroidia; o__Bacteroidales; f__Bacteroidaceae; g__Bacteroides; s__	0.567768	683.592	0.712075	3.6391e-05	2.90293e-05
k__Bacteria; p__Firmicutes; c__Clostridia; o__Clostridiales; f__Lachnospiraceae; g__Oribacterium; s__Oribacteriumsinus	0.570756	687.19	0.714335	2.13439e-05	1.42529e-05
k__Bacteria; p__Firmicutes; c__Clostridia; o__Clostridiales; f__Ruminococcaceae; g__Faecalibacterium; s__	0.571411	687.979	0.714412	2.03353e-05	1.46424e-05
k__Bacteria; p__Firmicutes; c__Clostridia; o__Clostridiales; f__Lachnospiraceae; g__; s__	0.577045	694.763	0.719961	2.11367e-05	2.85571e-05
k__Bacteria; p__Firmicutes; c__Clostridia; o__Clostridiales; f__Lachnospiraceae; g__Ruminococcus; s__Ruminococcusgnavus	0.576916	694.606	0.720546	2.03423e-05	1.34601e-05
k__Bacteria; p__Firmicutes; c__Clostridia; o__Clostridiales; f__Veillonellaceae; g__Phascolarctobacterium; s__	0.578707	696.763	0.721287	1.67502e-05	2.42135e-05
k__Bacteria; p__Firmicutes; c__Clostridia; o__Clostridiales; f__Lachnospiraceae; g__Clostridium; s__	0.580034	698.361	0.722193	9.17005e-05	7.10555e-05
k__Bacteria; p__Firmicutes; c__Clostridia; o__Clostridiales; f__Ruminococcaceae; g__Ruminococcus; s__	0.581673	700.335	0.72274	2.27328e-05	3.15304e-05
k__Bacteria; p__Firmicutes; c__Clostridia; o__Clostridiales; f__; g__; s__	0.581334	699.927	0.723065	0.000128061	0.000100202
k__Bacteria; p__Firmicutes; c__Clostridia; o__Clostridiales; f__Lachnospiraceae; g__; s__	0.583126	702.083	0.723797	0.000413462	0.00052123
k__Bacteria; p__Firmicutes; c__Clostridia; o__Clostridiales; f__Clostridiaceae; g__Clostridium; s__	0.584554	703.803	0.724823	6.95922e-05	4.61397e-05
k__Bacteria; p__Firmicutes; c__Clostridia; o__Clostridiales; f__Ruminococcaceae; g__; s__	0.585289	704.687	0.724987	0.00543387	0.00443174
k__Bacteria; p__Tenericutes; c__Erysipelotrichi; o__Erysipelotrichales; f__Erysipelotrichaceae; g__Clostridium; s__	0.585928	705.458	0.725034	6.35073e-05	5.10404e-05
k__Bacteria; p__Firmicutes; c__Clostridia; o__Clostridiales; f__Lachnospiraceae; g__Ruminococcus; s__Ruminococcusgnavus	0.588426	708.464	0.72663	5.53042e-05	4.18542e-05
k__Bacteria; p__Firmicutes; c__Clostridia; o__Clostridiales; f__Ruminococcaceae; g__Faecalibacterium; s__	0.588022	707.978	0.726877	1.18015e-05	7.95852e-06
k__Bacteria; p__Firmicutes; c__Clostridia; o__Clostridiales; f__Lachnospiraceae; g__Ruminococcus; s__	0.589373	709.606	0.727055	0.000107268	8.91853e-05
k__Bacteria; p__Bacteroidetes; c__Bacteroidia; o__Bacteroidales; f__Bacteroidaceae; g__Bacteroides; s__	0.594361	715.61	0.732457	1.5201e-05	1.0156e-05
k__Bacteria; p__Bacteroidetes; c__Bacteroidia; o__Bacteroidales; f__Bacteroidaceae; g__Bacteroides; s__	0.595068	716.462	0.732579	8.01299e-05	6.58111e-05
k__Bacteria; p__Firmicutes; c__Clostridia; o__Clostridiales; f__Lachnospiraceae; g__Clostridium; s__	0.595893	717.456	0.732845	1.40057e-05	9.57601e-06
k__Bacteria; p__Firmicutes; c__Clostridia; o__Clostridiales; f__Lachnospiraceae; g__Coprococcus; s__	0.602693	725.642	0.738943	2.11122e-05	1.52901e-05
k__Bacteria; p__Bacteroidetes; c__Bacteroidia; o__Bacteroidales; f__; g__; s__	0.602099	724.927	0.738967	0.000130996	0.000162831
k__Bacteria; p__Proteobacteria; c__Gammaproteobacteria; o__Enterobacteriales; f__Enterobacteriaceae; g__; s__	0.601951	724.748	0.739539	4.30285e-05	5.65498e-05
k__Bacteria; p__Firmicutes; c__Clostridia; o__Clostridiales; f__Lachnospiraceae; g__Clostridium; s__	0.609345	733.651	0.745581	1.11788e-05	7.68123e-06
k__Bacteria; p__Firmicutes; c__Clostridia; o__Clostridiales; f__Ruminococcaceae; g__; s__	0.609294	733.59	0.746277	1.26753e-05	1.79805e-05
k__Bacteria; p__Firmicutes; c__Clostridia; o__Clostridiales; f__Ruminococcaceae; g__; s__	0.612365	737.287	0.747756	0.000107795	8.74102e-05
k__Bacteria; p__Firmicutes; c__Clostridia; o__Clostridiales; f__Lachnospiraceae; g__Clostridium; s__	0.612176	737.06	0.748284	0.000106759	0.000141363
k__Bacteria; p__Firmicutes; c__Clostridia; o__Clostridiales; f__Ruminococcaceae; g__Faecalibacterium; s__	0.613705	738.901	0.748633	3.9446e-05	3.2024e-05
k__Bacteria; p__Firmicutes; c__Clostridia; o__Clostridiales; f__Lachnospiraceae; g__Coprococcus; s__	0.617262	743.184	0.75069	1.01627e-05	1.41046e-05
k__Bacteria; p__Firmicutes; c__Clostridia; o__Clostridiales; f__Ruminococcaceae; g__; s__	0.616052	741.726	0.750735	1.5296e-05	2.08613e-05
k__Bacteria; p__Bacteroidetes; c__Bacteroidia; o__Bacteroidales; f__Bacteroidaceae; g__Bacteroides; s__Bacteroidesfragilis	0.617145	743.042	0.751307	3.22428e-05	3.95769e-05
k__Bacteria; p__Firmicutes; c__Clostridia; o__Clostridiales; f__Lachnospiraceae; g__; s__	0.621156	747.872	0.753144	0.000127419	0.000153798
k__Bacteria; p__Firmicutes; c__Bacilli; o__Lactobacillales; f__Streptococcaceae; g__Streptococcus; s__	0.621051	747.746	0.753776	4.07428e-05	5.07452e-05
k__Bacteria; p__Firmicutes; c__Clostridia; o__Clostridiales; f__Ruminococcaceae; g__Faecalibacterium; s__	0.620503	747.085	0.75387	4.24614e-05	3.01459e-05
k__Bacteria; p__Proteobacteria; c__Gammaproteobacteria; o__Pasteurellales; f__Pasteurellaceae; g__Actinobacillus; s__Haemophilusparahaemolyticus	0.623004	750.097	0.754624	8.22362e-05	4.16727e-05
k__Bacteria; p__Firmicutes; c__Clostridia; o__Clostridiales; f__Ruminococcaceae; g__Oscillospira; s__	0.623765	751.013	0.754787	8.4784e-05	6.30046e-05
k__Bacteria; p__Firmicutes; c__Clostridia; o__Clostridiales; f__Lachnospiraceae; g__; s__	0.628537	756.759	0.759798	0.000815119	0.000981113
k__Bacteria; p__Firmicutes; c__Clostridia; o__Clostridiales; f__Ruminococcaceae; g__; s__	0.629194	757.549	0.759829	7.11408e-05	5.72636e-05
k__Bacteria; p__Firmicutes; c__Clostridia; o__Clostridiales; f__Ruminococcaceae; g__Oscillospira; s__	0.630679	759.337	0.760097	1.96422e-05	1.39859e-05
k__Bacteria; p__Firmicutes; c__Clostridia; o__Clostridiales; f__Lachnospiraceae; g__; s__	0.63035	758.941	0.760462	0.000112127	0.000155126
k__Bacteria; p__Firmicutes; c__Clostridia; o__Clostridiales; f__Lachnospiraceae; g__; s__	0.633041	762.182	0.760661	1.44286e-05	1.07023e-05
k__Bacteria; p__Firmicutes; c__Clostridia; o__Clostridiales; f__Ruminococcaceae; g__Faecalibacterium; s__	0.632867	761.972	0.761211	3.83269e-05	4.81703e-05
k__Bacteria; p__Firmicutes; c__Clostridia; o__Clostridiales; f__Ruminococcaceae; g__; s__	0.632649	761.709	0.761709	9.70302e-06	1.33636e-05
k__Bacteria; p__Bacteroidetes; c__Bacteroidia; o__Bacteroidales; f__Porphyromonadaceae; g__; s__	0.63589	765.612	0.763322	0.000293343	0.000379869
k__Bacteria; p__Firmicutes; c__Clostridia; o__Clostridiales; f__Ruminococcaceae; g__; s__	0.637013	766.964	0.763908	5.41509e-05	6.64779e-05
k__Bacteria; p__Firmicutes; c__Clostridia; o__Clostridiales; f__Ruminococcaceae; g__Faecalibacterium; s__	0.639271	769.682	0.765853	0.00715424	0.00858114
k__Bacteria; p__Bacteroidetes; c__Bacteroidia; o__Bacteroidales; f__Bacteroidaceae; g__Bacteroides; s__Bacteroidesfragilis	0.641542	772.416	0.767047	1.87614e-05	1.40524e-05
k__Bacteria; p__Firmicutes; c__Clostridia; o__Clostridiales; f__Lachnospiraceae; g__; s__	0.640966	771.723	0.76712	7.24364e-05	5.76623e-05
k__Bacteria; p__Firmicutes; c__Clostridia; o__Clostridiales; f__Ruminococcaceae; g__Clostridium; s__	0.645735	777.465	0.769767	1.95995e-05	2.54872e-05
k__Bacteria; p__Firmicutes; c__Clostridia; o__Clostridiales; f__Veillonellaceae; g__Dialister; s__	0.645732	777.462	0.770527	0.000569014	0.000807461
k__Bacteria; p__Proteobacteria; c__Betaproteobacteria; o__Burkholderiales; f__Alcaligenaceae; g__Sutterella; s__	0.647204	779.234	0.770756	1.91169e-05	2.60725e-05
k__Bacteria; p__Firmicutes; c__Clostridia; o__Clostridiales; f__Lachnospiraceae; g__; s__	0.645327	776.974	0.770808	1.24432e-05	1.68293e-05
k__Bacteria; p__Firmicutes; c__Clostridia; o__Clostridiales; f__Lachnospiraceae; g__; s__	0.648937	781.32	0.771293	4.49793e-05	3.55949e-05
k__Bacteria; p__Firmicutes; c__Clostridia; o__Clostridiales; f__Lachnospiraceae; g__; s__	0.649804	782.364	0.771562	4.94673e-05	6.29278e-05
k__Bacteria; p__Firmicutes; c__Clostridia; o__Clostridiales; f__Clostridiaceae; g__Clostridium; s__	0.648577	780.886	0.771627	0.00366686	0.00291724
k__Bacteria; p__Firmicutes; c__Clostridia; o__Clostridiales; f__Lachnospiraceae; g__; s__	0.659499	794.036	0.782302	1.29619e-05	9.2457e-06
k__Bacteria; p__Firmicutes; c__Clostridia; o__Clostridiales; f__Lachnospiraceae; g__Roseburia; s__Eubacteriumrectale	0.66057	795.327	0.782802	2.81503e-05	2.19451e-05
k__Bacteria; p__Firmicutes; c__Clostridia; o__Clostridiales; f__Lachnospiraceae; g__Dorea; s__Doreaformicigenerans	0.662275	797.379	0.78405	0.00429787	0.00496432
k__Bacteria; p__Bacteroidetes; c__Bacteroidia; o__Bacteroidales; f__Bacteroidaceae; g__Bacteroides; s__	0.664123	799.604	0.785465	2.00278e-05	2.57521e-05
k__Bacteria; p__Firmicutes; c__Clostridia; o__Clostridiales; f__Lachnospiraceae; g__Clostridium; s__	0.667118	803.21	0.787461	0.000131918	0.000162913
k__Bacteria; p__Firmicutes; c__Clostridia; o__Clostridiales; f__Lachnospiraceae; g__Blautia; s__	0.666625	802.616	0.787651	4.09801e-05	3.37391e-05
k__Bacteria; p__Bacteroidetes; c__Bacteroidia; o__Bacteroidales; f__Bacteroidaceae; g__Bacteroides; s__	0.670646	807.457	0.788533	3.73384e-05	3.06198e-05
k__Bacteria; p__Firmicutes; c__Clostridia; o__Clostridiales; f__Lachnospiraceae; g__; s__	0.668689	805.101	0.788542	1.25707e-05	1.65354e-05
k__Bacteria; p__Bacteroidetes; c__Bacteroidia; o__Bacteroidales; f__Bacteroidaceae; g__Bacteroides; s__Bacteroidesfragilis	0.670431	807.198	0.78905	2.5113e-05	3.09028e-05
k__Bacteria; p__Firmicutes; c__Clostridia; o__Clostridiales; f__Lachnospiraceae; g__Roseburia; s__Eubacteriumrectale	0.672541	809.739	0.78922	2.81503e-05	2.00019e-05
k__Bacteria; p__Firmicutes; c__Clostridia; o__Clostridiales; f__Lachnospiraceae; g__; s__	0.671898	808.965	0.789234	6.26984e-05	5.05165e-05
k__Bacteria; p__Bacteroidetes; c__Bacteroidia; o__Bacteroidales; f__Porphyromonadaceae; g__Parabacteroides; s__Parabacteroidesdistasonis	0.670369	807.124	0.789749	2.8366e-05	3.60855e-05
k__Bacteria; p__Fusobacteria; c__Fusobacteria; o__Fusobacteriales; f__Fusobacteriaceae; g__Fusobacterium; s__	0.6738	811.255	0.789927	4.85369e-05	5.98049e-05
k__Bacteria; p__Bacteroidetes; c__Bacteroidia; o__Bacteroidales; f__Bacteroidaceae; g__Bacteroides; s__Bacteroidesfragilis	0.677198	815.347	0.790065	2.34757e-05	2.86243e-05
k__Bacteria; p__Firmicutes; c__Clostridia; o__Clostridiales; f__Lachnospiraceae; g__; s__	0.674612	812.233	0.790109	0.000763672	0.000649517
k__Bacteria; p__Firmicutes; c__Clostridia; o__Clostridiales; f__Lachnospiraceae; g__Clostridium; s__	0.676913	815.003	0.790498	1.51394e-05	1.10748e-05
k__Bacteria; p__Firmicutes; c__Clostridia; o__Clostridiales; f__Ruminococcaceae; g__Clostridium; s__	0.676342	814.316	0.790598	0.00558989	0.00609857
k__Bacteria; p__Firmicutes; c__Clostridia; o__Clostridiales; f__Lachnospiraceae; g__; s__	0.676262	814.219	0.791272	2.02894e-05	1.6444e-05
k__Bacteria; p__Bacteroidetes; c__Bacteroidia; o__Bacteroidales; f__Porphyromonadaceae; g__Parabacteroides; s__	0.682268	821.451	0.79444	0.000203982	0.000236137
k__Bacteria; p__Firmicutes; c__Clostridia; o__Clostridiales; f__Ruminococcaceae; g__Oscillospira; s__	0.681847	820.944	0.794718	2.35747e-05	2.94169e-05
k__Bacteria; p__Firmicutes; c__Clostridia; o__Clostridiales; f__Lachnospiraceae; g__Eubacterium; s__	0.686802	826.909	0.798946	1.02569e-05	7.65934e-06
k__Bacteria; p__Proteobacteria; c__Gammaproteobacteria; o__Pasteurellales; f__Pasteurellaceae; g__; s__	0.687688	827.976	0.799205	3.27138e-05	2.46163e-05
k__Bacteria; p__Firmicutes; c__Clostridia; o__Clostridiales; f__Ruminococcaceae; g__Faecalibacterium; s__	0.690752	831.665	0.801992	1.60023e-05	1.26801e-05
k__Bacteria; p__Firmicutes; c__Clostridia; o__Clostridiales; f__Lachnospiraceae; g__; s__	0.695743	837.675	0.805457	0.000485089	0.000411903
k__Bacteria; p__Firmicutes; c__Clostridia; o__Clostridiales; f__; g__; s__	0.69487	836.624	0.805996	0.000205287	0.000143612
k__Bacteria; p__Firmicutes; c__Clostridia; o__Clostridiales; f__Lachnospiraceae; g__; s__	0.695722	837.649	0.806207	9.2416e-05	0.000109088
k__Bacteria; p__Firmicutes; c__Clostridia; o__Clostridiales; f__Lachnospiraceae; g__; s__	0.701064	844.081	0.810836	1.67099e-05	1.26652e-05
k__Bacteria; p__Firmicutes; c__Clostridia; o__Clostridiales; f__Lachnospiraceae; g__; s__	0.704486	848.201	0.814012	1.54886e-05	1.20105e-05
k__Bacteria; p__Bacteroidetes; c__Bacteroidia; o__Bacteroidales; f__Bacteroidaceae; g__Bacteroides; s__Bacteroidescaccae	0.705194	849.054	0.81405	7.20122e-05	8.0942e-05
k__Bacteria; p__Firmicutes; c__Clostridia; o__Clostridiales; f__Lachnospiraceae; g__; s__	0.708577	853.126	0.815608	5.08153e-05	4.21806e-05
k__Bacteria; p__Bacteroidetes; c__Bacteroidia; o__Bacteroidales; f__Bacteroidaceae; g__Bacteroides; s__	0.707635	851.993	0.816085	2.17326e-05	1.82013e-05
k__Bacteria; p__Bacteroidetes; c__Bacteroidia; o__Bacteroidales; f__Bacteroidaceae; g__Bacteroides; s__	0.708489	853.021	0.816288	2.41725e-05	1.93302e-05
k__Bacteria; p__Firmicutes; c__Clostridia; o__Clostridiales; f__Lachnospiraceae; g__Blautia; s__	0.712573	857.938	0.818644	0.00111699	0.000985199
k__Bacteria; p__Firmicutes; c__Clostridia; o__Clostridiales; f__Lachnospiraceae; g__Clostridium; s__	0.714102	859.779	0.818837	0.000591026	0.000697878
k__Bacteria; p__Bacteroidetes; c__Bacteroidia; o__Bacteroidales; f__Bacteroidaceae; g__Bacteroides; s__	0.713545	859.108	0.818978	5.52677e-05	4.37957e-05
k__Bacteria; p__Firmicutes; c__Clostridia; o__Clostridiales; f__Lachnospiraceae; g__; s__	0.712506	857.857	0.819347	0.00381766	0.00425689
k__Bacteria; p__Tenericutes; c__Erysipelotrichi; o__Erysipelotrichales; f__Erysipelotrichaceae; g__; s__Eubacteriumbiforme	0.71693	863.183	0.821297	0.00192515	0.00250992
k__Bacteria; p__Firmicutes; c__Clostridia; o__Clostridiales; f__Ruminococcaceae; g__Faecalibacterium; s__	0.720267	867.202	0.821992	4.56398e-05	3.66015e-05
k__Bacteria; p__Bacteroidetes; c__Bacteroidia; o__Bacteroidales; f__Bacteroidaceae; g__Bacteroides; s__Bacteroidesuniformis	0.718554	865.139	0.822375	3.49895e-05	2.95775e-05
k__Bacteria; p__Bacteroidetes; c__Bacteroidia; o__Bacteroidales; f__Bacteroidaceae; g__Bacteroides; s__	0.720002	866.882	0.822469	1.88653e-05	1.53343e-05
k__Bacteria; p__Bacteroidetes; c__Bacteroidia; o__Bacteroidales; f__Rikenellaceae; g__Alistipes; s__	0.719755	866.585	0.822968	0.000431535	0.000495285
k__Bacteria; p__Firmicutes; c__Clostridia; o__Clostridiales; f__Lachnospiraceae; g__; s__	0.722691	870.12	0.823977	7.39396e-05	6.34889e-05
k__Bacteria; p__Firmicutes; c__Clostridia; o__Clostridiales; f__Lachnospiraceae; g__; s__	0.724808	872.669	0.825609	2.1038e-05	1.69693e-05
k__Bacteria; p__Bacteroidetes; c__Bacteroidia; o__Bacteroidales; f__Bacteroidaceae; g__Bacteroides; s__Bacteroidesfragilis	0.726333	874.505	0.825784	1.20714e-05	9.19775e-06
k__Bacteria; p__Firmicutes; c__Clostridia; o__Clostridiales; f__Ruminococcaceae; g__; s__	0.727033	875.348	0.8258	2.56073e-05	3.35909e-05
k__Bacteria; p__Bacteroidetes; c__Bacteroidia; o__Bacteroidales; f__Bacteroidaceae; g__Bacteroides; s__	0.725858	873.933	0.826023	4.25237e-05	3.68265e-05
k__Bacteria; p__Firmicutes; c__Clostridia; o__Clostridiales; f__Ruminococcaceae; g__Clostridium; s__	0.728002	876.514	0.826121	1.69773e-05	2.03122e-05
k__Bacteria; p__Firmicutes; c__Clostridia; o__Clostridiales; f__Lachnospiraceae; g__Ruminococcus; s__Ruminococcustorques	0.730504	879.527	0.82818	0.000235188	0.000193618
k__Bacteria; p__Bacteroidetes; c__Bacteroidia; o__Bacteroidales; f__Rikenellaceae; g__Alistipes; s__	0.734478	884.311	0.830339	0.000116446	9.66576e-05
k__Bacteria; p__Bacteroidetes; c__Bacteroidia; o__Bacteroidales; f__Bacteroidaceae; g__Bacteroides; s__Bacteroidesfragilis	0.734044	883.789	0.830628	2.34057e-05	1.89509e-05
k__Bacteria; p__Firmicutes; c__Clostridia; o__Clostridiales; f__Lachnospiraceae; g__Clostridium; s__	0.735555	885.608	0.830777	0.00460733	0.00553585
k__Bacteria; p__Bacteroidetes; c__Bacteroidia; o__Bacteroidales; f__Bacteroidaceae; g__Bacteroides; s__Bacteroidesuniformis	0.736565	886.824	0.831138	9.99031e-06	1.26088e-05
k__Bacteria; p__Firmicutes; c__Clostridia; o__Clostridiales; f__Ruminococcaceae; g__Clostridium; s__	0.734004	883.741	0.831365	6.41986e-05	7.20204e-05
k__Bacteria; p__Bacteroidetes; c__Bacteroidia; o__Bacteroidales; f__Bacteroidaceae; g__Bacteroides; s__	0.750465	903.56	0.84603	3.21758e-05	2.83708e-05
k__Bacteria; p__Firmicutes; c__Clostridia; o__Clostridiales; f__Ruminococcaceae; g__Ruminococcus; s__	0.754883	908.88	0.850215	0.000549887	0.00063564
k__Bacteria; p__Firmicutes; c__Clostridia; o__Clostridiales; f__Ruminococcaceae; g__Faecalibacterium; s__	0.759261	914.151	0.853549	1.61063e-05	1.32727e-05
k__Bacteria; p__Firmicutes; c__Clostridia; o__Clostridiales; f__Lachnospiraceae; g__; s__	0.760583	915.742	0.854237	3.81356e-05	3.0788e-05
k__Bacteria; p__Firmicutes; c__Clostridia; o__Clostridiales; f__Lachnospiraceae; g__; s__	0.759187	914.061	0.854263	3.23615e-05	2.79701e-05
k__Bacteria; p__Firmicutes; c__Clostridia; o__Clostridiales; f__Lachnospiraceae; g__; s__	0.762249	917.748	0.85531	1.39601e-05	1.7051e-05
k__Bacteria; p__Bacteroidetes; c__Bacteroidia; o__Bacteroidales; f__Bacteroidaceae; g__Bacteroides; s__	0.764352	920.279	0.856871	1.42798e-05	1.68719e-05
k__Bacteria; p__Bacteroidetes; c__Bacteroidia; o__Bacteroidales; f__Bacteroidaceae; g__Bacteroides; s__Bacteroidesfragilis	0.765468	921.623	0.857324	1.61379e-05	1.29944e-05
k__Bacteria; p__Firmicutes; c__Clostridia; o__Clostridiales; f__Lachnospiraceae; g__Clostridium; s__	0.766448	922.804	0.857624	1.79979e-05	1.53e-05
k__Bacteria; p__Firmicutes; c__Clostridia; o__Clostridiales; f__Lachnospiraceae; g__Ruminococcus; s__Ruminococcusgnavus	0.769912	926.974	0.859105	2.57854e-05	2.96269e-05
k__Bacteria; p__Firmicutes; c__Clostridia; o__Clostridiales; f__Lachnospiraceae; g__Lachnobacterium; s__	0.771092	928.395	0.859625	5.50724e-05	4.34254e-05
k__Bacteria; p__Firmicutes; c__Clostridia; o__Clostridiales; f__Lachnospiraceae; g__; s__	0.769748	926.777	0.859719	4.77738e-05	4.12686e-05
k__Bacteria; p__Firmicutes; c__Clostridia; o__Clostridiales; f__Lachnospiraceae; g__; s__	0.772123	929.636	0.859977	0.00157632	0.00132333
k__Bacteria; p__Firmicutes; c__Clostridia; o__Clostridiales; f__; g__; s__	0.769382	926.336	0.860108	0.000147048	0.000121063
k__Bacteria; p__Bacteroidetes; c__Bacteroidia; o__Bacteroidales; f__Bacteroidaceae; g__Bacteroides; s__	0.773088	930.797	0.860256	1.45726e-05	1.23532e-05
k__Bacteria; p__Bacteroidetes; c__Bacteroidia; o__Bacteroidales; f__Bacteroidaceae; g__Bacteroides; s__	0.777198	935.747	0.864032	4.70292e-05	5.28329e-05
k__Bacteria; p__Firmicutes; c__Clostridia; o__Clostridiales; f__Clostridiaceae; g__Clostridium; s__	0.77962	938.662	0.86433	0.000358003	0.000403453
k__Bacteria; p__Firmicutes; c__Clostridia; o__Clostridiales; f__Lachnospiraceae; g__Blautia; s__	0.779352	938.34	0.864829	1.92174e-05	2.21508e-05
k__Bacteria; p__Firmicutes; c__Clostridia; o__Clostridiales; f__Lachnospiraceae; g__; s__	0.780823	940.111	0.864868	0.000141615	0.000155898
k__Bacteria; p__Bacteroidetes; c__Bacteroidia; o__Bacteroidales; f__Rikenellaceae; g__Alistipes; s__	0.778892	937.786	0.865116	0.00016887	0.000193181
k__Bacteria; p__Firmicutes; c__Clostridia; o__Clostridiales; f__Lachnospiraceae; g__Clostridium; s__	0.78797	948.716	0.87118	0.000572797	0.000518347
k__Bacteria; p__Firmicutes; c__Clostridia; o__Clostridiales; f__Ruminococcaceae; g__Ruminococcus; s__	0.787609	948.282	0.871582	3.1348e-05	2.5275e-05
k__Bacteria; p__Firmicutes; c__Clostridia; o__Clostridiales; f__Ruminococcaceae; g__Faecalibacterium; s__	0.789292	950.308	0.871842	2.89097e-05	2.38705e-05
k__Bacteria; p__Firmicutes; c__Clostridia; o__Clostridiales; f__Lachnospiraceae; g__; s__	0.796898	959.465	0.878631	1.8133e-05	2.11899e-05
k__Bacteria; p__Tenericutes; c__Erysipelotrichi; o__Erysipelotrichales; f__Erysipelotrichaceae; g__Clostridium; s__	0.797661	960.384	0.878668	0.000701744	0.000619182
k__Bacteria; p__Proteobacteria; c__Gammaproteobacteria; o__Enterobacteriales; f__Enterobacteriaceae; g__Erwinia; s__Erwiniatoletana	0.796219	958.647	0.878687	7.15724e-05	6.4722e-05
k__Bacteria; p__Firmicutes; c__Clostridia; o__Clostridiales; f__Lachnospiraceae; g__; s__	0.799377	962.449	0.879753	1.30211e-05	1.5425e-05
k__Bacteria; p__Bacteroidetes; c__Bacteroidia; o__Bacteroidales; f__Bacteroidaceae; g__Bacteroides; s__Bacteroidesfragilis	0.806081	970.522	0.879893	2.11533e-05	1.83162e-05
k__Bacteria; p__Bacteroidetes; c__Bacteroidia; o__Bacteroidales; f__Bacteroidaceae; g__Bacteroides; s__	0.801966	965.567	0.880189	1.50938e-05	1.2817e-05
k__Bacteria; p__Firmicutes; c__Clostridia; o__Clostridiales; f__Lachnospiraceae; g__; s__	0.805964	970.381	0.880564	2.01757e-05	2.30249e-05
k__Bacteria; p__Firmicutes; c__Clostridia; o__Clostridiales; f__Ruminococcaceae; g__Clostridium; s__	0.807438	972.155	0.880575	1.29401e-05	1.50327e-05
k__Bacteria; p__Firmicutes; c__Clostridia; o__Clostridiales; f__Lachnospiraceae; g__Ruminococcus; s__	0.803079	966.908	0.880608	3.24217e-05	2.74365e-05
k__Bacteria; p__Firmicutes; c__Clostridia; o__Clostridiales; f__Lachnospiraceae; g__Blautia; s__	0.808961	973.989	0.880641	0.00279914	0.0031095
k__Bacteria; p__Firmicutes; c__Clostridia; o__Clostridiales; f__; g__; s__	0.801026	964.436	0.880763	2.21775e-05	1.88996e-05
k__Bacteria; p__Firmicutes; c__Clostridia; o__Clostridiales; f__Clostridiaceae; g__Clostridium; s__	0.801894	965.481	0.880913	1.34781e-05	1.10793e-05
k__Bacteria; p__Bacteroidetes; c__Bacteroidia; o__Bacteroidales; f__Bacteroidaceae; g__Bacteroides; s__Bacteroidesuniformis	0.804388	968.483	0.881241	1.20165e-05	1.4086e-05
k__Bacteria; p__Firmicutes; c__Clostridia; o__Clostridiales; f__Ruminococcaceae; g__; s__	0.805939	970.351	0.881336	7.21819e-05	5.88834e-05
k__Bacteria; p__Firmicutes; c__Clostridia; o__Clostridiales; f__Lachnospiraceae; g__; s__	0.808881	973.893	0.881351	0.000107752	9.804e-05
k__Bacteria; p__Firmicutes; c__Clostridia; o__Clostridiales; f__Lachnospiraceae; g__; s__	0.81089	976.312	0.881944	0.000260847	0.000318012
k__Bacteria; p__Firmicutes; c__Clostridia; o__Clostridiales; f__Ruminococcaceae; g__; s__	0.805836	970.227	0.882024	8.64557e-05	7.30233e-05
k__Bacteria; p__Firmicutes; c__Clostridia; o__Clostridiales; f__Lachnospiraceae; g__; s__	0.813841	979.864	0.883557	5.96939e-05	5.40098e-05
k__Bacteria; p__Firmicutes; c__Clostridia; o__Clostridiales; f__Lachnospiraceae; g__; s__	0.813292	979.203	0.883757	3.79912e-05	3.36786e-05
k__Bacteria; p__Firmicutes; c__Clostridia; o__Clostridiales; f__Lachnospiraceae; g__Ruminococcus; s__	0.816124	982.613	0.885237	3.17248e-05	3.65156e-05
k__Bacteria; p__Bacteroidetes; c__Bacteroidia; o__Bacteroidales; f__Bacteroidaceae; g__Bacteroides; s__	0.820494	987.875	0.889176	1.27977e-05	1.49327e-05
k__Bacteria; p__Firmicutes; c__Clostridia; o__Clostridiales; f__Lachnospiraceae; g__; s__	0.830957	1000.47	0.897285	0.0001897	0.00017501
k__Bacteria; p__Bacteroidetes; c__Bacteroidia; o__Bacteroidales; f__Bacteroidaceae; g__Bacteroides; s__Bacteroidesfragilis	0.832025	1001.76	0.897633	1.46454e-05	1.24376e-05
k__Bacteria; p__Firmicutes; c__Clostridia; o__Clostridiales; f__Ruminococcaceae; g__; s__	0.830799	1000.28	0.897919	0.000796297	0.00085886
k__Bacteria; p__Firmicutes; c__Clostridia; o__Clostridiales; f__Ruminococcaceae; g__; s__	0.830417	999.822	0.898313	2.24193e-05	2.00586e-05
k__Bacteria; p__Fusobacteria; c__Fusobacteria; o__Fusobacteriales; f__Fusobacteriaceae; g__Fusobacterium; s__	0.835138	1005.51	0.898575	0.00151475	0.00137214
k__Bacteria; p__Firmicutes; c__Clostridia; o__Clostridiales; f__Ruminococcaceae; g__Clostridium; s__	0.8348	1005.1	0.899016	1.78999e-05	1.55385e-05
k__Bacteria; p__Bacteroidetes; c__Bacteroidia; o__Bacteroidales; f__Bacteroidaceae; g__Bacteroides; s__	0.830392	999.792	0.899094	1.73831e-05	1.47971e-05
k__Bacteria; p__Firmicutes; c__Clostridia; o__Clostridiales; f__Lachnospiraceae; g__; s__	0.837462	1008.3	0.899469	2.90247e-05	2.60901e-05
k__Bacteria; p__Firmicutes; c__Bacilli; o__Gemellales; f__Gemellaceae; g__Gemella; s__	0.83465	1004.92	0.899659	0.000104384	0.000112603
k__Bacteria; p__Firmicutes; c__Clostridia; o__Clostridiales; f__Ruminococcaceae; g__; s__	0.837089	1007.85	0.89987	2.82488e-05	3.2091e-05
k__Bacteria; p__Firmicutes; c__Clostridia; o__Clostridiales; f__Lachnospiraceae; g__Ruminococcus; s__	0.84532	1017.77	0.901475	1.32452e-05	1.52601e-05
k__Bacteria; p__Bacteroidetes; c__Bacteroidia; o__Bacteroidales; f__Bacteroidaceae; g__Bacteroides; s__	0.846315	1018.96	0.901737	1.01109e-05	1.14975e-05
k__Bacteria; p__Firmicutes; c__Clostridia; o__Clostridiales; f__; g__; s__	0.845074	1017.47	0.902012	1.0926e-05	1.24447e-05
k__Bacteria; p__Firmicutes; c__Clostridia; o__Clostridiales; f__Lachnospiraceae; g__Ruminococcus; s__Ruminococcusgnavus	0.843163	1015.17	0.902372	7.2738e-05	7.84855e-05
k__Bacteria; p__Firmicutes; c__Clostridia; o__Clostridiales; f__Lachnospiraceae; g__Clostridium; s__	0.844699	1017.02	0.902411	2.02553e-05	1.76449e-05
k__Bacteria; p__Firmicutes; c__Clostridia; o__Clostridiales; f__Lachnospiraceae; g__; s__	0.841976	1013.74	0.902706	1.78696e-05	1.56834e-05
k__Bacteria; p__Firmicutes; c__Bacilli; o__Lactobacillales; f__Streptococcaceae; g__Streptococcus; s__Streptococcussanguinis	0.844227	1016.45	0.902708	0.00135847	0.00121972
k__Bacteria; p__Firmicutes; c__Clostridia; o__Clostridiales; f__Ruminococcaceae; g__Faecalibacterium; s__	0.842755	1014.68	0.902738	0.00149079	0.00134671
k__Bacteria; p__Firmicutes; c__Bacilli; o__Lactobacillales; f__Carnobacteriaceae; g__Granulicatella; s__Granulicatellaadiacens	0.841425	1013.08	0.90292	0.000301411	0.000248444
k__Bacteria; p__Firmicutes; c__Clostridia; o__Clostridiales; f__Lachnospiraceae; g__; s__	0.853391	1027.48	0.905272	0.000117986	0.000109202
k__Bacteria; p__Firmicutes; c__Clostridia; o__Clostridiales; f__Lachnospiraceae; g__Ruminococcus; s__Ruminococcusgnavus	0.852067	1025.89	0.905463	2.8032e-05	3.07618e-05
k__Bacteria; p__Bacteroidetes; c__Bacteroidia; o__Bacteroidales; f__Bacteroidaceae; g__Bacteroides; s__	0.853013	1027.03	0.905668	2.23747e-05	2.00121e-05
k__Bacteria; p__Firmicutes; c__Clostridia; o__Clostridiales; f__Ruminococcaceae; g__; s__	0.851651	1025.39	0.90582	1.67675e-05	1.87253e-05
k__Bacteria; p__Proteobacteria; c__Betaproteobacteria; o__Burkholderiales; f__Oxalobacteraceae; g__; s__	0.851494	1025.2	0.906453	2.45513e-05	2.74147e-05
k__Bacteria; p__Firmicutes; c__Clostridia; o__Clostridiales; f__Veillonellaceae; g__; s__	0.85719	1032.06	0.908501	0.000164134	0.000145096
k__Bacteria; p__Bacteroidetes; c__Bacteroidia; o__Bacteroidales; f__Porphyromonadaceae; g__Parabacteroides; s__	0.865001	1041.46	0.915973	0.00773586	0.00731029
k__Bacteria; p__Firmicutes; c__Clostridia; o__Clostridiales; f__Ruminococcaceae; g__; s__	0.868617	1045.82	0.918187	1.62679e-05	1.44626e-05
k__Bacteria; p__Bacteroidetes; c__Bacteroidia; o__Bacteroidales; f__Bacteroidaceae; g__Bacteroides; s__	0.868576	1045.77	0.91895	5.65455e-05	5.32209e-05
k__Bacteria; p__Firmicutes; c__Clostridia; o__Clostridiales; f__Lachnospiraceae; g__; s__	0.871656	1049.47	0.920591	1.91627e-05	2.09139e-05
k__Bacteria; p__Firmicutes; c__Clostridia; o__Clostridiales; f__Lachnospiraceae; g__Clostridium; s__	0.874777	1053.23	0.923077	1.5903e-05	1.78514e-05
k__Bacteria; p__Firmicutes; c__Clostridia; o__Clostridiales; f__Lachnospiraceae; g__; s__	0.881445	1061.26	0.929299	9.81953e-06	1.10022e-05
k__Bacteria; p__Firmicutes; c__Clostridia; o__Clostridiales; f__Ruminococcaceae; g__Faecalibacterium; s__	0.885364	1065.98	0.932614	2.89341e-05	3.1161e-05
k__Bacteria; p__Bacteroidetes; c__Bacteroidia; o__Bacteroidales; f__Bacteroidaceae; g__Bacteroides; s__	0.887083	1068.05	0.933609	0.000365091	0.000354788
k__Bacteria; p__Firmicutes; c__Clostridia; o__Clostridiales; f__Lachnospiraceae; g__Eubacterium; s__	0.888271	1069.48	0.934042	1.81984e-05	1.67262e-05
k__Bacteria; p__Firmicutes; c__Clostridia; o__Clostridiales; f__Ruminococcaceae; g__Clostridium; s__	0.889599	1071.08	0.934622	1.37856e-05	1.51334e-05
k__Bacteria; p__Firmicutes; c__Clostridia; o__Clostridiales; f__Lachnospiraceae; g__; s__	0.897581	1080.69	0.942186	3.07301e-05	3.32659e-05
k__Bacteria; p__Firmicutes; c__Clostridia; o__Clostridiales; f__Lachnospiraceae; g__; s__	0.900351	1084.02	0.94427	1.1615e-05	1.26695e-05
k__Bacteria; p__Firmicutes; c__Clostridia; o__Clostridiales; f__Ruminococcaceae; g__; s__	0.901726	1085.68	0.94489	3.03695e-05	2.78041e-05
k__Bacteria; p__Firmicutes; c__Clostridia; o__Clostridiales; f__Lachnospiraceae; g__Ruminococcus; s__Ruminococcustorques	0.90361	1087.95	0.94604	6.7841e-05	7.11435e-05
k__Bacteria; p__Bacteroidetes; c__Bacteroidia; o__Bacteroidales; f__Bacteroidaceae; g__Bacteroides; s__Bacteroidesfragilis	0.905864	1090.66	0.947576	1.56303e-05	1.45018e-05
k__Bacteria; p__Firmicutes; c__Clostridia; o__Clostridiales; f__Ruminococcaceae; g__; s__	0.907356	1092.46	0.948313	2.97899e-05	2.78061e-05
k__Bacteria; p__Firmicutes; c__Clostridia; o__Clostridiales; f__Lachnospiraceae; g__; s__	0.912503	1098.65	0.95204	1.2025e-05	1.29925e-05
k__Bacteria; p__Firmicutes; c__Clostridia; o__Clostridiales; f__Veillonellaceae; g__Dialister; s__	0.911765	1097.76	0.952094	0.000355749	0.000391129
k__Bacteria; p__Bacteroidetes; c__Bacteroidia; o__Bacteroidales; f__Bacteroidaceae; g__Bacteroides; s__Bacteroidesfragilis	0.914013	1100.47	0.952789	1.1894e-05	1.10515e-05
k__Bacteria; p__Firmicutes; c__Clostridia; o__Clostridiales; f__Lachnospiraceae; g__; s__	0.915532	1102.3	0.953547	1.83323e-05	1.71689e-05
k__Bacteria; p__Firmicutes; c__Clostridia; o__Clostridiales; f__Ruminococcaceae; g__Faecalibacterium; s__	0.917314	1104.45	0.954577	1.70671e-05	1.59572e-05
k__Bacteria; p__Firmicutes; c__Clostridia; o__Clostridiales; f__Lachnospiraceae; g__; s__	0.918556	1105.94	0.955044	1.63076e-05	1.51889e-05
k__Bacteria; p__Firmicutes; c__Bacilli; o__Lactobacillales; f__Carnobacteriaceae; g__; s__	0.926599	1115.62	0.960917	6.14758e-05	5.54172e-05
k__Bacteria; p__Firmicutes; c__Clostridia; o__Clostridiales; f__Lachnospiraceae; g__Blautia; s__	0.92643	1115.42	0.96157	0.000338278	0.000327217
k__Bacteria; p__Tenericutes; c__Erysipelotrichi; o__Erysipelotrichales; f__Erysipelotrichaceae; g__Clostridium; s__Clostridiumramosum	0.928049	1117.37	0.961593	4.03011e-05	3.82846e-05
k__Bacteria; p__Firmicutes; c__Clostridia; o__Clostridiales; f__Lachnospiraceae; g__Clostridium; s__	0.92941	1119.01	0.962175	0.000777199	0.000799353
k__Bacteria; p__Bacteroidetes; c__Bacteroidia; o__Bacteroidales; f__Bacteroidaceae; g__Bacteroides; s__Bacteroidesfragilis	0.926398	1115.38	0.962366	4.03223e-05	4.20987e-05
k__Bacteria; p__Bacteroidetes; c__Bacteroidia; o__Bacteroidales; f__Bacteroidaceae; g__Bacteroides; s__	0.930962	1120.88	0.962954	3.42039e-05	3.28703e-05
k__Bacteria; p__Firmicutes; c__Clostridia; o__Clostridiales; f__Ruminococcaceae; g__Faecalibacterium; s__	0.934306	1124.9	0.965583	0.000161395	0.00015554
k__Bacteria; p__Firmicutes; c__Clostridia; o__Clostridiales; f__Lachnospiraceae; g__; s__	0.935391	1126.21	0.965875	1.16165e-05	1.10002e-05
k__Bacteria; p__Bacteroidetes; c__Bacteroidia; o__Bacteroidales; f__; g__; s__	0.938125	1129.5	0.967869	9.48391e-05	9.84106e-05
k__Bacteria; p__Bacteroidetes; c__Bacteroidia; o__Bacteroidales; f__Bacteroidaceae; g__Bacteroides; s__	0.941055	1133.03	0.97006	2.16702e-05	2.25581e-05
k__Bacteria; p__Bacteroidetes; c__Bacteroidia; o__Bacteroidales; f__Bacteroidaceae; g__Bacteroides; s__	0.942041	1134.22	0.970245	1.75113e-05	1.6879e-05
k__Bacteria; p__Actinobacteria; c__Actinobacteria; o__Coriobacteriales; f__Coriobacteriaceae; g__Adlercreutzia; s__	0.94415	1136.76	0.970758	0.000159201	0.000168687
k__Bacteria; p__Bacteroidetes; c__Bacteroidia; o__Bacteroidales; f__Bacteroidaceae; g__Bacteroides; s__Bacteroidesfragilis	0.943719	1136.24	0.971143	1.39031e-05	1.46491e-05
k__Bacteria; p__Firmicutes; c__Clostridia; o__Clostridiales; f__Lachnospiraceae; g__; s__	0.946134	1139.15	0.971967	1.75306e-05	1.65738e-05
k__Bacteria; p__Firmicutes; c__Clostridia; o__Clostridiales; f__Lachnospiraceae; g__Blautia; s__	0.947228	1140.46	0.972261	4.57596e-05	4.74847e-05
k__Bacteria; p__Bacteroidetes; c__Bacteroidia; o__Bacteroidales; f__Porphyromonadaceae; g__Parabacteroides; s__	0.948326	1141.78	0.972559	4.75177e-05	4.89826e-05
k__Bacteria; p__Firmicutes; c__Clostridia; o__Clostridiales; f__Ruminococcaceae; g__; s__	0.953904	1148.5	0.975786	1.7295e-05	1.78834e-05
k__Bacteria; p__Firmicutes; c__Clostridia; o__Clostridiales; f__Lachnospiraceae; g__; s__	0.954725	1149.49	0.975797	0.000135939	0.000140149
k__Bacteria; p__Firmicutes; c__Clostridia; o__Clostridiales; f__Lachnospiraceae; g__Clostridium; s__	0.953528	1148.05	0.976231	1.58373e-05	1.51999e-05
k__Bacteria; p__Firmicutes; c__Clostridia; o__Clostridiales; f__Lachnospiraceae; g__Clostridium; s__	0.952927	1147.32	0.976446	0.00038729	0.000395485
k__Bacteria; p__Firmicutes; c__Clostridia; o__Clostridiales; f__Ruminococcaceae; g__; s__	0.96265	1159.03	0.981397	4.3604e-05	4.23449e-05
k__Bacteria; p__Firmicutes; c__Clostridia; o__Clostridiales; f__Lachnospiraceae; g__Clostridium; s__Clostridiumbolteae	0.961911	1158.14	0.981475	1.11735e-05	1.15415e-05
k__Bacteria; p__Firmicutes; c__Clostridia; o__Clostridiales; f__Lachnospiraceae; g__; s__	0.961498	1157.64	0.981886	2.44144e-05	2.50601e-05
k__Bacteria; p__Bacteroidetes; c__Bacteroidia; o__Bacteroidales; f__Bacteroidaceae; g__Bacteroides; s__	0.964761	1161.57	0.981887	1.51662e-05	1.47969e-05
k__Bacteria; p__Tenericutes; c__Erysipelotrichi; o__Erysipelotrichales; f__Erysipelotrichaceae; g__; s__	0.964091	1160.77	0.982035	2.29868e-05	2.21824e-05
k__Bacteria; p__Proteobacteria; c__Gammaproteobacteria; o__Enterobacteriales; f__Enterobacteriaceae; g__Erwinia; s__	0.96657	1163.75	0.982068	8.15122e-05	7.85107e-05
k__Bacteria; p__Firmicutes; c__Clostridia; o__Clostridiales; f__; g__; s__	0.967467	1164.83	0.98215	0.000117415	0.000120323
k__Bacteria; p__Firmicutes; c__Clostridia; o__Clostridiales; f__Ruminococcaceae; g__; s__	0.966449	1163.6	0.982774	4.3407e-05	4.46439e-05
k__Bacteria; p__Bacteroidetes; c__Bacteroidia; o__Bacteroidales; f__Bacteroidaceae; g__Bacteroides; s__	0.968935	1166.6	0.982812	4.30998e-05	4.2315e-05
No blast hit	0.970076	1167.97	0.983141	9.35283e-06	9.11167e-06
k__Bacteria; p__Firmicutes; c__Clostridia; o__Clostridiales; f__Lachnospiraceae; g__Clostridium; s__	0.973754	1172.4	0.986039	4.42675e-05	4.32671e-05
k__Bacteria; p__Firmicutes; c__Clostridia; o__Clostridiales; f__Lachnospiraceae; g__; s__	0.97581	1174.88	0.986461	1.69131e-05	1.73253e-05
k__Bacteria; p__Firmicutes; c__Clostridia; o__Clostridiales; f__Lachnospiraceae; g__Clostridium; s__	0.976786	1176.05	0.986619	3.2962e-05	3.2495e-05
k__Bacteria; p__Bacteroidetes; c__Bacteroidia; o__Bacteroidales; f__Porphyromonadaceae; g__Parabacteroides; s__Parabacteroidesdistasonis	0.978043	1177.56	0.987061	0.000218773	0.000216945
No blast hit	0.975734	1174.78	0.987213	1.17291e-05	1.14938e-05
k__Bacteria; p__Firmicutes; c__Clostridia; o__Clostridiales; f__Ruminococcaceae; g__Clostridium; s__	0.982051	1182.39	0.990276	5.21482e-05	5.29445e-05
k__Bacteria; p__Bacteroidetes; c__Bacteroidia; o__Bacteroidales; f__Bacteroidaceae; g__Bacteroides; s__	0.987606	1189.08	0.995044	8.30555e-05	8.34288e-05
k__Bacteria; p__Bacteroidetes; c__Bacteroidia; o__Bacteroidales; f__Rikenellaceae; g__; s__	0.991347	1193.58	0.995481	6.24762e-05	6.2855e-05
k__Bacteria; p__Firmicutes; c__Clostridia; o__Clostridiales; f__Lachnospiraceae; g__; s__	0.989142	1190.93	0.995758	1.56776e-05	1.55124e-05
k__Bacteria; p__Tenericutes; c__Erysipelotrichi; o__Erysipelotrichales; f__Erysipelotrichaceae; g__Clostridium; s__Clostridiumramosum	0.991263	1193.48	0.996228	0.00552771	0.00556106
k__Bacteria; p__Bacteroidetes; c__Bacteroidia; o__Bacteroidales; f__Bacteroidaceae; g__Bacteroides; s__Bacteroidesfragilis	0.990704	1192.81	0.996497	1.538e-05	1.5483e-05
k__Bacteria; p__Actinobacteria; c__Actinobacteria; o__Actinomycetales; f__Micrococcaceae; g__Rothia; s__Rothiamucilaginosa	0.993435	1196.1	0.996746	6.03851e-05	5.99488e-05
k__Bacteria; p__Bacteroidetes; c__Bacteroidia; o__Bacteroidales; f__Bacteroidaceae; g__Bacteroides; s__	0.995143	1198.15	0.997629	2.02581e-05	2.01917e-05
k__Bacteria; p__Actinobacteria; c__Actinobacteria; o__Coriobacteriales; f__Coriobacteriaceae; g__Collinsella; s__Collinsellaaerofaciens	0.999512	1203.41	0.999512	1.39412e-05	1.39466e-05
k__Bacteria; p__Actinobacteria; c__Actinobacteria; o__Coriobacteriales; f__Coriobacteriaceae; g__Adlercreutzia; s__	0.998727	1202.47	0.999557	3.86875e-05	3.87244e-05
k__Bacteria; p__Bacteroidetes; c__Bacteroidia; o__Bacteroidales; f__Bacteroidaceae; g__Bacteroides; s__Bacteroidesuniformis	0.998056	1201.66	0.999717	2.13001e-05	2.1327e-05
