# Supplementary material for: A Modular Organization of the Human Intestinal Mucosal Microbiota and Its Association with Inflammatory Bowel Disease
Source: PLoS One. 2013 Nov 19;8(11):e80702. doi: 10.1371/journal.pone.0080702 (PMC3834335; doi:10.1371/journal.pone.0080702)
Supplement: Dataset S3 — Lists of module memberships of Tong, Frank, and shared datasets. (XLSX) [file pone.0080702.s014.xlsx]

## Sheet: Table S8
	Tong Total	Tong Overlap	Frank Total	Frank Overlap
k__Bacteria.p__Actinobacteria.c__Actinobacteria.o__Coriobacteriales.f__.g__	blue	blue	blue	blue
k__Bacteria.p__Firmicutes.c__Bacilli.o__Turicibacterales.f__Turicibacteraceae.g__Turicibacter	blue	blue	blue	blue
k__Bacteria.p__Firmicutes.c__Clostridia.o__Clostridiales.f__.g__	blue	blue	blue	blue
k__Bacteria.p__Firmicutes.c__Clostridia.o__Clostridiales.f__Catabacteriaceae.g__	blue	blue	blue	blue
k__Bacteria.p__Firmicutes.c__Clostridia.o__Clostridiales.f__Clostridiaceae.g__Clostridium	blue	blue	blue	blue
k__Bacteria.p__Firmicutes.c__Clostridia.o__Clostridiales.f__ClostridialesFamilyXIII.IncertaeSedis.g__	blue	blue	blue	blue
k__Bacteria.p__Firmicutes.c__Clostridia.o__Clostridiales.f__Lachnospiraceae.g__	blue	blue	blue	blue
k__Bacteria.p__Firmicutes.c__Clostridia.o__Clostridiales.f__Lachnospiraceae.g__Anaerostipes	blue	blue	blue	blue
k__Bacteria.p__Firmicutes.c__Clostridia.o__Clostridiales.f__Lachnospiraceae.g__Blautia	blue	blue	blue	blue
k__Bacteria.p__Firmicutes.c__Clostridia.o__Clostridiales.f__Lachnospiraceae.g__Coprococcus	blue	blue	blue	blue
k__Bacteria.p__Firmicutes.c__Clostridia.o__Clostridiales.f__Lachnospiraceae.g__Dorea	blue	blue	blue	blue
k__Bacteria.p__Firmicutes.c__Clostridia.o__Clostridiales.f__Lachnospiraceae.g__Eubacterium	blue	blue	blue	blue
k__Bacteria.p__Firmicutes.c__Clostridia.o__Clostridiales.f__Lachnospiraceae.g__Lachnobacterium	blue	blue	blue	blue
k__Bacteria.p__Firmicutes.c__Clostridia.o__Clostridiales.f__Lachnospiraceae.g__Lachnospira	blue	blue	blue	blue
k__Bacteria.p__Firmicutes.c__Clostridia.o__Clostridiales.f__Lachnospiraceae.g__Roseburia	blue	blue	blue	blue
k__Bacteria.p__Firmicutes.c__Clostridia.o__Clostridiales.f__Ruminococcaceae.g__	blue	blue	blue	blue
k__Bacteria.p__Firmicutes.c__Clostridia.o__Clostridiales.f__Ruminococcaceae.g__Faecalibacterium	blue	blue	blue	blue
k__Bacteria.p__Firmicutes.c__Clostridia.o__Clostridiales.f__Ruminococcaceae.g__Oscillospira	blue	blue	blue	blue
k__Bacteria.p__Firmicutes.c__Clostridia.o__Clostridiales.f__Ruminococcaceae.g__Ruminococcus	blue	blue	blue	blue
k__Bacteria.p__Firmicutes.c__Clostridia.o__Clostridiales.f__Veillonellaceae.g__Dialister	blue	blue	blue	turquoise
k__Bacteria.p__Proteobacteria.c__Deltaproteobacteria.o__Desulfovibrionales.f__Desulfovibrionaceae.g__LE30	blue	blue	blue	blue
k__Bacteria.p__Tenericutes.c__Erysipelotrichi.o__Erysipelotrichales.f__Erysipelotrichaceae.g__	blue	blue	blue	blue
k__Bacteria.p__Tenericutes.c__Erysipelotrichi.o__Erysipelotrichales.f__Erysipelotrichaceae.g__Holdemania	blue	blue	blue	blue
k__Bacteria.p__Bacteroidetes.c__Sphingobacteria.o__Sphingobacteriales.f__Sphingobacteriaceae.g__Sphingobacterium	blue	blue	turquoise	turquoise
k__Bacteria.p__Firmicutes.c__Clostridia.o__Clostridiales.f__Ruminococcaceae.g__Eubacterium	blue	blue	turquoise	blue
k__Bacteria.p__Spirochaetes.c__Spirochaetes.o__Spirochaetales.f__Spirochaetaceae.g__Treponema	blue	blue	turquoise	blue
k__Bacteria.p__Tenericutes.c__Mollicutes.o__RF39.f__.g__	blue	blue	turquoise	blue
k__Bacteria.p__Verrucomicrobia.c__Verrucomicrobiae.o__Verrucomicrobiales.f__Verrucomicrobiaceae.g__Akkermansia	blue	blue	turquoise	blue
k__Bacteria.p__Bacteroidetes.c__Bacteroidia.o__Bacteroidales.f__Prevotellaceae.g__Prevotella	blue	blue	pink	turquoise
k__Bacteria.p__Bacteroidetes.c__Bacteroidia.o__Bacteroidales.f__Prevotellaceae.g__	brown	blue	turquoise	blue
k__Bacteria.p__Firmicutes.c__Clostridia.o__Clostridiales.f__ClostridialesFamilyXIII.IncertaeSedis.g__Eubacterium	blue	brown	pink	turquoise
k__Bacteria.p__Bacteroidetes.c__Bacteroidia.o__Bacteroidales.f__.g__	brown	brown	blue	blue
k__Bacteria.p__Bacteroidetes.c__Bacteroidia.o__Bacteroidales.f__Bacteroidaceae.g__Bacteroides	brown	brown	blue	blue
k__Bacteria.p__Bacteroidetes.c__Bacteroidia.o__Bacteroidales.f__Porphyromonadaceae.g__Odoribacter	brown	brown	blue	blue
k__Bacteria.p__Bacteroidetes.c__Bacteroidia.o__Bacteroidales.f__Porphyromonadaceae.g__Parabacteroides	brown	brown	blue	blue
k__Bacteria.p__Bacteroidetes.c__Bacteroidia.o__Bacteroidales.f__Rikenellaceae.g__	brown	brown	blue	blue
k__Bacteria.p__Bacteroidetes.c__Bacteroidia.o__Bacteroidales.f__Rikenellaceae.g__Alistipes	brown	brown	blue	blue
k__Bacteria.p__Firmicutes.c__Clostridia.o__Clostridiales.f__Ruminococcaceae.g__Anaerotruncus	brown	brown	blue	blue
k__Bacteria.p__Proteobacteria.c__Alphaproteobacteria.o__.f__.g__	brown	brown	blue	blue
k__Bacteria.p__Proteobacteria.c__Betaproteobacteria.o__Burkholderiales.f__Alcaligenaceae.g__	brown	brown	blue	blue
k__Bacteria.p__Bacteroidetes.c__Bacteroidia.o__Bacteroidales.f__Porphyromonadaceae.g__	brown	brown	turquoise	blue
k__Bacteria.p__Proteobacteria.c__Deltaproteobacteria.o__Desulfovibrionales.f__Desulfovibrionaceae.g__Bilophila	brown	brown	turquoise	turquoise
k__Bacteria.p__Firmicutes.c__Clostridia.o__Clostridiales.f__Lachnospiraceae.g__Clostridium	blue	green	blue	blue
k__Bacteria.p__Firmicutes.c__Clostridia.o__Clostridiales.f__Lachnospiraceae.g__Ruminococcus	green	green	blue	blue
k__Bacteria.p__Firmicutes.c__Clostridia.o__Clostridiales.f__Ruminococcaceae.g__Clostridium	green	green	blue	blue
k__Bacteria.p__Firmicutes.c__Clostridia.o__Clostridiales.f__Lachnospiraceae.g__Oribacterium	green	green	orange	turquoise
k__Bacteria.p__Actinobacteria.c__Actinobacteria.o__Coriobacteriales.f__Coriobacteriaceae.g__Eggerthella	green	green	turquoise	blue
k__Bacteria.p__Tenericutes.c__Erysipelotrichi.o__Erysipelotrichales.f__Erysipelotrichaceae.g__Clostridium	green	green	turquoise	blue
k__Bacteria.p__Firmicutes.c__Clostridia.o__Clostridiales.f__Lachnospiraceae.g__Bacteroides	blue	turquoise	blue	turquoise
k__Bacteria.p__Proteobacteria.c__Betaproteobacteria.o__Neisseriales.f__Neisseriaceae.g__Eikenella	blue	turquoise	blue	blue
k__Bacteria.p__Firmicutes.c__Clostridia.o__Clostridiales.f__Eubacteriaceae.g__Eubacterium	blue	turquoise	turquoise	blue
k__Bacteria.p__Proteobacteria.c__Alphaproteobacteria.o__Rhodobacterales.f__Rhodobacteraceae.g__Paracoccus	blue	turquoise	turquoise	turquoise
k__Bacteria.p__Proteobacteria.c__Epsilonproteobacteria.o__Campylobacterales.f__Campylobacteraceae.g__Arcobacter	blue	turquoise	turquoise	blue
k__Bacteria.p__Proteobacteria.c__Gammaproteobacteria.o__Pseudomonadales.f__Moraxellaceae.g__Acinetobacter	blue	turquoise	turquoise	turquoise
k__Bacteria.p__Proteobacteria.c__Gammaproteobacteria.o__Pseudomonadales.f__Pseudomonadaceae.g__Pseudomonas	blue	turquoise	turquoise	turquoise
k__Bacteria.p__Tenericutes.c__Erysipelotrichi.o__Erysipelotrichales.f__Erysipelotrichaceae.g__Coprobacillus	blue	turquoise	turquoise	blue
k__Bacteria.p__Actinobacteria.c__Actinobacteria.o__Actinomycetales.f__Actinomycetaceae.g__Mobiluncus	turquoise	turquoise	blue	turquoise
k__Bacteria.p__Bacteroidetes.c__Bacteroidia.o__Bacteroidales.f__Porphyromonadaceae.g__Dysgonomonas	turquoise	turquoise	blue	blue
k__Bacteria.p__Bacteroidetes.c__Sphingobacteria.o__Sphingobacteriales.f__Sphingobacteriaceae.g__	turquoise	turquoise	blue	blue
k__Bacteria.p__Firmicutes.c__Bacilli.o__Lactobacillales.f__Aerococcaceae.g__Abiotrophia	turquoise	turquoise	blue	turquoise
k__Bacteria.p__Firmicutes.c__Bacilli.o__Lactobacillales.f__Streptococcaceae.g__Lactococcus	turquoise	turquoise	blue	turquoise
k__Bacteria.p__Firmicutes.c__Clostridia.o__Clostridiales.f__Veillonellaceae.g__Mitsuokella	turquoise	turquoise	blue	blue
k__Bacteria.p__Proteobacteria.c__Alphaproteobacteria.o__Rhizobiales.f__Bradyrhizobiaceae.g__Bradyrhizobium	turquoise	turquoise	blue	blue
k__Bacteria.p__Proteobacteria.c__Betaproteobacteria.o__Burkholderiales.f__.g__	turquoise	turquoise	blue	turquoise
k__Bacteria.p__Proteobacteria.c__Betaproteobacteria.o__Burkholderiales.f__Comamonadaceae.g__Acidovorax	turquoise	turquoise	blue	turquoise
k__Bacteria.p__Proteobacteria.c__Betaproteobacteria.o__Burkholderiales.f__Comamonadaceae.g__Ramlibacter	turquoise	turquoise	blue	blue
k__Bacteria.p__Proteobacteria.c__Betaproteobacteria.o__Methylophilales.f__Methylophilaceae.g__Methylobacillus	turquoise	turquoise	blue	blue
k__Bacteria.p__Proteobacteria.c__Betaproteobacteria.o__Neisseriales.f__Neisseriaceae.g__	turquoise	turquoise	blue	turquoise
k__Bacteria.p__Proteobacteria.c__Gammaproteobacteria.o__Aeromonadales.f__Aeromonadaceae.g__Aeromonas	turquoise	turquoise	blue	turquoise
k__Bacteria.p__Proteobacteria.c__Gammaproteobacteria.o__Enterobacteriales.f__Enterobacteriaceae.g__Providencia	turquoise	turquoise	blue	blue
k__Bacteria.p__Proteobacteria.c__Alphaproteobacteria.o__Sphingomonadales.f__Sphingomonadaceae.g__Sphingomonas	turquoise	turquoise	red	turquoise
k__Bacteria.p__Proteobacteria.c__Betaproteobacteria.o__Burkholderiales.f__Burkholderiaceae.g__Burkholderia	turquoise	turquoise	red	turquoise
k__Bacteria.p__Proteobacteria.c__Betaproteobacteria.o__Burkholderiales.f__Burkholderiaceae.g__Ralstonia	turquoise	turquoise	red	turquoise
k__Bacteria.p__Firmicutes.c__Clostridia.o__Clostridiales.f__ClostridialesFamilyXI.IncertaeSedis.g__Peptoniphilus	turquoise	turquoise	orange	turquoise
k__Bacteria.p__Firmicutes.c__Clostridia.o__Clostridiales.f__Veillonellaceae.g__Selenomonas	turquoise	turquoise	orange	blue
k__Bacteria.p__Proteobacteria.c__Betaproteobacteria.o__Burkholderiales.f__Oxalobacteraceae.g__	turquoise	turquoise	black	turquoise
k__Bacteria.p__Actinobacteria.c__Actinobacteria.o__Actinomycetales.f__Actinomycetaceae.g__Varibaculum	turquoise	turquoise	turquoise	turquoise
k__Bacteria.p__Actinobacteria.c__Actinobacteria.o__Actinomycetales.f__Corynebacteriaceae.g__	turquoise	turquoise	turquoise	turquoise
k__Bacteria.p__Actinobacteria.c__Actinobacteria.o__Actinomycetales.f__Corynebacteriaceae.g__Corynebacterium	turquoise	turquoise	turquoise	turquoise
k__Bacteria.p__Actinobacteria.c__Actinobacteria.o__Actinomycetales.f__Micrococcaceae.g__Kocuria	turquoise	turquoise	turquoise	blue
k__Bacteria.p__Actinobacteria.c__Actinobacteria.o__Actinomycetales.f__Micrococcaceae.g__Micrococcus	turquoise	turquoise	turquoise	blue
k__Bacteria.p__Actinobacteria.c__Actinobacteria.o__Coriobacteriales.f__Coriobacteriaceae.g__Atopobium	turquoise	turquoise	turquoise	turquoise
k__Bacteria.p__Bacteroidetes.c__Bacteroidia.o__Bacteroidales.f__Porphyromonadaceae.g__Porphyromonas	turquoise	turquoise	turquoise	turquoise
k__Bacteria.p__Bacteroidetes.c__Sphingobacteria.o__Sphingobacteriales.f__.g__	turquoise	turquoise	turquoise	turquoise
k__Bacteria.p__Bacteroidetes.c__Sphingobacteria.o__Sphingobacteriales.f__Flexibacteraceae.g__	turquoise	turquoise	turquoise	blue
k__Bacteria.p__Bacteroidetes.c__Sphingobacteria.o__Sphingobacteriales.f__Flexibacteraceae.g__Hymenobacter	turquoise	turquoise	turquoise	blue
k__Bacteria.p__Firmicutes.c__Bacilli.o__Bacillales.f__Bacillaceae.g__	turquoise	turquoise	turquoise	blue
k__Bacteria.p__Firmicutes.c__Bacilli.o__Bacillales.f__Bacillaceae.g__Bacillus	turquoise	turquoise	turquoise	turquoise
k__Bacteria.p__Firmicutes.c__Clostridia.o__Clostridiales.f__Clostridiaceae.g__	turquoise	turquoise	turquoise	blue
k__Bacteria.p__Firmicutes.c__Clostridia.o__Clostridiales.f__ClostridialesFamilyXI.IncertaeSedis.g__Anaerococcus	turquoise	turquoise	turquoise	turquoise
k__Bacteria.p__Firmicutes.c__Clostridia.o__Clostridiales.f__ClostridialesFamilyXI.IncertaeSedis.g__Finegoldia	turquoise	turquoise	turquoise	turquoise
k__Bacteria.p__Firmicutes.c__Clostridia.o__Clostridiales.f__Lachnospiraceae.g__Epulopiscium	turquoise	turquoise	turquoise	blue
k__Bacteria.p__Firmicutes.c__Clostridia.o__Clostridiales.f__Lachnospiraceae.g__Moryella	turquoise	turquoise	turquoise	turquoise
k__Bacteria.p__Proteobacteria.c__Alphaproteobacteria.o__Caulobacterales.f__Caulobacteraceae.g__	turquoise	turquoise	turquoise	turquoise
k__Bacteria.p__Proteobacteria.c__Alphaproteobacteria.o__Caulobacterales.f__Caulobacteraceae.g__Brevundimonas	turquoise	turquoise	turquoise	turquoise
k__Bacteria.p__Proteobacteria.c__Alphaproteobacteria.o__Rhizobiales.f__Hyphomicrobiaceae.g__Devosia	turquoise	turquoise	turquoise	turquoise
k__Bacteria.p__Proteobacteria.c__Alphaproteobacteria.o__Rhizobiales.f__Methylobacteriaceae.g__Methylobacterium	turquoise	turquoise	turquoise	turquoise
k__Bacteria.p__Proteobacteria.c__Alphaproteobacteria.o__Rhizobiales.f__Phyllobacteriaceae.g__Phyllobacterium	turquoise	turquoise	turquoise	turquoise
k__Bacteria.p__Proteobacteria.c__Alphaproteobacteria.o__Rhodospirillales.f__Acetobacteraceae.g__	turquoise	turquoise	turquoise	blue
k__Bacteria.p__Proteobacteria.c__Betaproteobacteria.o__Burkholderiales.f__Burkholderiaceae.g__	turquoise	turquoise	turquoise	blue
k__Bacteria.p__Proteobacteria.c__Betaproteobacteria.o__Burkholderiales.f__Comamonadaceae.g__	turquoise	turquoise	turquoise	turquoise
k__Bacteria.p__Proteobacteria.c__Betaproteobacteria.o__Burkholderiales.f__Oxalobacteraceae.g__Massilia	turquoise	turquoise	turquoise	turquoise
k__Bacteria.p__Proteobacteria.c__Betaproteobacteria.o__Rhodocyclales.f__Rhodocyclaceae.g__Methyloversatilis	turquoise	turquoise	turquoise	blue
k__Bacteria.p__Proteobacteria.c__Gammaproteobacteria.o__Enterobacteriales.f__Enterobacteriaceae.g__	turquoise	turquoise	turquoise	blue
k__Bacteria.p__Proteobacteria.c__Gammaproteobacteria.o__Enterobacteriales.f__Enterobacteriaceae.g__Citrobacter	turquoise	turquoise	turquoise	turquoise
k__Bacteria.p__Proteobacteria.c__Gammaproteobacteria.o__Enterobacteriales.f__Enterobacteriaceae.g__Escherichia	turquoise	turquoise	turquoise	turquoise
k__Bacteria.p__Proteobacteria.c__Gammaproteobacteria.o__Enterobacteriales.f__Enterobacteriaceae.g__Klebsiella	turquoise	turquoise	turquoise	turquoise
k__Bacteria.p__TM7.c__TM7.3.o__EW055.f__.g__	turquoise	turquoise	turquoise	blue
k__Bacteria.p__Firmicutes.c__Bacilli.o__Bacillales.f__Staphylococcaceae.g__Staphylococcus	turquoise	turquoise	pink	turquoise
k__Bacteria.p__Firmicutes.c__Bacilli.o__Lactobacillales.f__Enterococcaceae.g__Enterococcus	turquoise	turquoise	pink	turquoise
k__Bacteria.p__Firmicutes.c__Bacilli.o__Lactobacillales.f__Lactobacillaceae.g__Lactobacillus	turquoise	turquoise	pink	turquoise
k__Bacteria.p__Firmicutes.c__Clostridia.o__Clostridiales.f__ClostridialesFamilyXI.IncertaeSedis.g__	turquoise	turquoise	pink	turquoise
k__Bacteria.p__Firmicutes.c__Clostridia.o__Clostridiales.f__ClostridialesFamilyXIII.IncertaeSedis.g__Mogibacterium	turquoise	turquoise	pink	turquoise
k__Bacteria.p__Firmicutes.c__Clostridia.o__Clostridiales.f__Peptostreptococcaceae.g__Peptostreptococcus	turquoise	turquoise	pink	turquoise
k__Bacteria.p__Fusobacteria.c__Fusobacteria.o__Fusobacteriales.f__Fusobacteriaceae.g__Fusobacterium	turquoise	turquoise	pink	turquoise
k__Bacteria.p__Fusobacteria.c__Fusobacteria.o__Fusobacteriales.f__Fusobacteriaceae.g__Leptotrichia	turquoise	turquoise	pink	turquoise
k__Bacteria.p__Proteobacteria.c__Epsilonproteobacteria.o__Campylobacterales.f__Campylobacteraceae.g__Campylobacter	turquoise	turquoise	pink	turquoise
k__Bacteria.p__Actinobacteria.c__Actinobacteria.o__Actinomycetales.f__Micrococcaceae.g__Rothia	yellow	turquoise	blue	blue
k__Bacteria.p__Firmicutes.c__Clostridia.o__Clostridiales.f__Veillonellaceae.g__Veillonella	yellow	turquoise	blue	turquoise
k__Bacteria.p__Proteobacteria.c__Betaproteobacteria.o__Burkholderiales.f__Alcaligenaceae.g__Sutterella	yellow	turquoise	blue	blue
k__Bacteria.p__Proteobacteria.c__Gammaproteobacteria.o__Pasteurellales.f__Pasteurellaceae.g__Haemophilus	yellow	turquoise	blue	turquoise
k__Bacteria.p__Actinobacteria.c__Actinobacteria.o__Actinomycetales.f__Actinomycetaceae.g__Actinomyces	yellow	turquoise	orange	turquoise
k__Bacteria.p__Firmicutes.c__Bacilli.o__Gemellales.f__Gemellaceae.g__Gemella	yellow	turquoise	orange	turquoise
k__Bacteria.p__Firmicutes.c__Bacilli.o__Lactobacillales.f__Carnobacteriaceae.g__Granulicatella	yellow	turquoise	orange	turquoise
k__Bacteria.p__Firmicutes.c__Bacilli.o__Lactobacillales.f__Streptococcaceae.g__Streptococcus	yellow	turquoise	orange	turquoise
k__Bacteria.p__Actinobacteria.c__Actinobacteria.o__Bifidobacteriales.f__Bifidobacteriaceae.g__Bifidobacterium	yellow	turquoise	turquoise	blue
k__Bacteria.p__Firmicutes.c__Clostridia.o__Clostridiales.f__Veillonellaceae.g__	yellow	turquoise	turquoise	blue
k__Bacteria.p__Proteobacteria.c__Betaproteobacteria.o__Neisseriales.f__Neisseriaceae.g__Neisseria	yellow	turquoise	turquoise	turquoise
k__Bacteria.p__Tenericutes.c__Erysipelotrichi.o__Erysipelotrichales.f__Erysipelotrichaceae.g__Bulleidia	yellow	turquoise	turquoise	turquoise
k__Archaea.p__Euryarchaeota.c__Methanobacteria.o__Methanobacteriales.f__Methanobacteriaceae.g__Methanobrevibacter	blue	NA	NA	NA
k__Bacteria.p__Actinobacteria.c__Actinobacteria.o__Coriobacteriales.f__Coriobacteriaceae.g__	blue	NA	NA	NA
k__Bacteria.p__Actinobacteria.c__Actinobacteria.o__Coriobacteriales.f__Coriobacteriaceae.g__Adlercreutzia	blue	NA	NA	NA
k__Bacteria.p__Actinobacteria.c__Actinobacteria.o__Coriobacteriales.f__Coriobacteriaceae.g__Collinsella	blue	NA	NA	NA
k__Bacteria.p__Actinobacteria.c__Actinobacteria.o__Coriobacteriales.f__Coriobacteriaceae.g__Slackia	blue	NA	NA	NA
k__Bacteria.p__Cyanobacteria.c__4C0d.2.o__YS2.f__.g__	blue	NA	NA	NA
k__Bacteria.p__Firmicutes.c__Clostridia.o__Clostridiales.f__Lachnospiraceae.g__Butyrivibrio	blue	NA	NA	NA
k__Bacteria.p__Firmicutes.c__Clostridia.o__Clostridiales.f__Lachnospiraceae.g__Pseudobutyrivibrio	blue	NA	NA	NA
k__Bacteria.p__Firmicutes.c__Clostridia.o__Clostridiales.f__Peptococcaceae.g__Peptococcus	blue	NA	NA	NA
k__Bacteria.p__Firmicutes.c__Clostridia.o__Clostridiales.f__Veillonellaceae.g__Megasphaera	blue	NA	NA	NA
k__Bacteria.p__Lentisphaerae.c__Lentisphaerae.o__Victivallales.f__Victivallaceae.g__	blue	NA	NA	NA
k__Bacteria.p__Proteobacteria.c__Betaproteobacteria.o__.f__.g__	blue	NA	NA	NA
k__Bacteria.p__Proteobacteria.c__Betaproteobacteria.o__Burkholderiales.f__Oxalobacteraceae.g__Oxalobacter	blue	NA	NA	NA
k__Bacteria.p__Proteobacteria.c__Betaproteobacteria.o__Gallionellales.f__Gallionellaceae.g__	blue	NA	NA	NA
k__Bacteria.p__Proteobacteria.c__Deltaproteobacteria.o__Desulfovibrionales.f__Desulfovibrionaceae.g__Desulfovibrio	blue	NA	NA	NA
k__Bacteria.p__Spirochaetes.c__Brachyspirae.o__Brachyspirales.f__Brachyspiraceae.g__Brachyspira	blue	NA	NA	NA
k__Bacteria.p__Synergistetes.c__Synergistia.o__Synergistales.f__Synergistaceae.g__Cloacibacillus	blue	NA	NA	NA
k__Bacteria.p__Synergistetes.c__Synergistia.o__Synergistales.f__Synergistaceae.g__Synergistes	blue	NA	NA	NA
k__Bacteria.p__Tenericutes.c__Erysipelotrichi.o__Erysipelotrichales.f__Erysipelotrichaceae.g__Allobaculum	blue	NA	NA	NA
k__Bacteria.p__Tenericutes.c__Erysipelotrichi.o__Erysipelotrichales.f__Erysipelotrichaceae.g__Catenibacterium	blue	NA	NA	NA
k__Bacteria.p__Tenericutes.c__Erysipelotrichi.o__Erysipelotrichales.f__Erysipelotrichaceae.g__p.75.a5	blue	NA	NA	NA
k__Bacteria.p__Tenericutes.c__Erysipelotrichi.o__Erysipelotrichales.f__vadinHA31.g__RFN20	blue	NA	NA	NA
k__Bacteria.p__Tenericutes.c__ML615J.28.o__.f__.g__	blue	NA	NA	NA
k__Bacteria.p__Firmicutes.c__Clostridia.o__Clostridiales.f__Peptococcaceae.g__	brown	NA	NA	NA
k__Bacteria.p__Firmicutes.c__Clostridia.o__Clostridiales.f__Veillonellaceae.g__Acidaminococcus	brown	NA	NA	NA
k__Bacteria.p__Firmicutes.c__Clostridia.o__Clostridiales.f__Veillonellaceae.g__Phascolarctobacterium	brown	NA	NA	NA
No.blast.hit.Other.Other.Other.Other.Other	turquoise	NA	NA	NA
k__Archaea.p__Euryarchaeota.c__Methanobacteria.o__Methanobacteriales.f__Methanobacteriaceae.g__Methanosphaera	turquoise	NA	NA	NA
k__Archaea.p__Euryarchaeota.c__Thermoplasmata.o__E2.f__WCHD3.02.g__	turquoise	NA	NA	NA
k__Bacteria.p__Acidobacteria.c__Chloracidobacteria.o__.f__.g__	turquoise	NA	NA	NA
k__Bacteria.p__Actinobacteria.c__Actinobacteria.o__Actinomycetales.f__Actinomycetaceae.g__	turquoise	NA	NA	NA
k__Bacteria.p__Actinobacteria.c__Actinobacteria.o__Actinomycetales.f__Dietziaceae.g__Dietzia	turquoise	NA	NA	NA
k__Bacteria.p__Actinobacteria.c__Actinobacteria.o__Actinomycetales.f__Micrococcaceae.g__Renibacterium	turquoise	NA	NA	NA
k__Bacteria.p__Actinobacteria.c__Actinobacteria.o__Bifidobacteriales.f__.g__	turquoise	NA	NA	NA
k__Bacteria.p__Actinobacteria.c__Actinobacteria.o__Bifidobacteriales.f__Bifidobacteriaceae.g__	turquoise	NA	NA	NA
k__Bacteria.p__Actinobacteria.c__Actinobacteria.o__Bifidobacteriales.f__Bifidobacteriaceae.g__Alloscardovia	turquoise	NA	NA	NA
k__Bacteria.p__Actinobacteria.c__Actinobacteria.o__Bifidobacteriales.f__Bifidobacteriaceae.g__Scardovia	turquoise	NA	NA	NA
k__Bacteria.p__Bacteroidetes.c__Bacteroidia.o__Bacteroidales.f__Marinilabiaceae.g__	turquoise	NA	NA	NA
k__Bacteria.p__Bacteroidetes.c__Bacteroidia.o__Bacteroidales.f__Porphyromonadaceae.g__CandidatusAzobacteroides	turquoise	NA	NA	NA
k__Bacteria.p__Bacteroidetes.c__Flavobacteria.o__Flavobacteriales.f__.g__	turquoise	NA	NA	NA
k__Bacteria.p__Bacteroidetes.c__Flavobacteria.o__Flavobacteriales.f__Flavobacteriaceae.g__Aequorivita	turquoise	NA	NA	NA
k__Bacteria.p__Bacteroidetes.c__Sphingobacteria.o__Sphingobacteriales.f__Cyclobacteriaceae.g__Aquiflexum	turquoise	NA	NA	NA
k__Bacteria.p__Chloroflexi.c__Anaerolineae.o__Caldilineales.f__Caldilineaceae.g__Caldilinea	turquoise	NA	NA	NA
k__Bacteria.p__Chloroflexi.c__Anaerolineae.o__SJA.101.f__SHA.31.g__	turquoise	NA	NA	NA
k__Bacteria.p__Chloroflexi.c__Dehalococcoidetes.o__Dehalococcoidales.f__Dehalococcoidaceae.g__	turquoise	NA	NA	NA
k__Bacteria.p__Chloroflexi.c__SOGA31.o__.f__.g__	turquoise	NA	NA	NA
k__Bacteria.p__Chloroflexi.c__TK17.o__.f__.g__	turquoise	NA	NA	NA
k__Bacteria.p__Chloroflexi.c__TK17.o__S085.f__.g__	turquoise	NA	NA	NA
k__Bacteria.p__Cyanobacteria.c__Chloroplast.o__Streptophyta.f__.g__	turquoise	NA	NA	NA
k__Bacteria.p__Cyanobacteria.c__Synechococcophycideae.o__Synechococcales.f__Synechococcaceae.g__Synechococcus	turquoise	NA	NA	NA
k__Bacteria.p__Firmicutes.c__Bacilli.o__.f__.g__	turquoise	NA	NA	NA
k__Bacteria.p__Firmicutes.c__Bacilli.o__Bacillales.f__Alicyclobacillaceae.g__Alicyclobacillus	turquoise	NA	NA	NA
k__Bacteria.p__Firmicutes.c__Bacilli.o__Bacillales.f__Bacillaceae.g__Oceanobacillus	turquoise	NA	NA	NA
k__Bacteria.p__Firmicutes.c__Bacilli.o__Bacillales.f__Listeriaceae.g__Listeria	turquoise	NA	NA	NA
k__Bacteria.p__Firmicutes.c__Bacilli.o__Bacillales.f__Staphylococcaceae.g__Salinicoccus	turquoise	NA	NA	NA
k__Bacteria.p__Firmicutes.c__Bacilli.o__Lactobacillales.f__Aerococcaceae.g__Facklamia	turquoise	NA	NA	NA
k__Bacteria.p__Firmicutes.c__Bacilli.o__Lactobacillales.f__Carnobacteriaceae.g__	turquoise	NA	NA	NA
k__Bacteria.p__Firmicutes.c__Bacilli.o__Lactobacillales.f__Carnobacteriaceae.g__Alloiococcus	turquoise	NA	NA	NA
k__Bacteria.p__Firmicutes.c__Bacilli.o__Lactobacillales.f__Enterococcaceae.g__Melissococcus	turquoise	NA	NA	NA
k__Bacteria.p__Firmicutes.c__Bacilli.o__Lactobacillales.f__Enterococcaceae.g__Vagococcus	turquoise	NA	NA	NA
k__Bacteria.p__Firmicutes.c__Bacilli.o__Turicibacterales.f__Turicibacteraceae.g__	turquoise	NA	NA	NA
k__Bacteria.p__Firmicutes.c__Clostridia.o__Clostridiales.f__ClostridialesFamilyXI.IncertaeSedis.g__Sedimentibacter	turquoise	NA	NA	NA
k__Bacteria.p__Firmicutes.c__Clostridia.o__Clostridiales.f__ClostridialesFamilyXI.IncertaeSedis.g__Tissierella	turquoise	NA	NA	NA
k__Bacteria.p__Firmicutes.c__Clostridia.o__Clostridiales.f__ClostridialesFamilyXIII.IncertaeSedis.g__Anaerovorax	turquoise	NA	NA	NA
k__Bacteria.p__Firmicutes.c__Clostridia.o__Clostridiales.f__D2.g__	turquoise	NA	NA	NA
k__Bacteria.p__Firmicutes.c__Clostridia.o__Clostridiales.f__Dehalobacteriaceae.g__Dehalobacterium	turquoise	NA	NA	NA
k__Bacteria.p__Firmicutes.c__Clostridia.o__Clostridiales.f__Eubacteriaceae.g__Anaerofustis	turquoise	NA	NA	NA
k__Bacteria.p__Firmicutes.c__Clostridia.o__Clostridiales.f__Lachnospiraceae.g__Shuttleworthia	turquoise	NA	NA	NA
k__Bacteria.p__Firmicutes.c__Clostridia.o__Clostridiales.f__Peptococcaceae.g__Desulfotomaculum	turquoise	NA	NA	NA
k__Bacteria.p__Firmicutes.c__Clostridia.o__Clostridiales.f__Ruminococcaceae.g__Anaerofilum	turquoise	NA	NA	NA
k__Bacteria.p__Firmicutes.c__Clostridia.o__Clostridiales.f__Ruminococcaceae.g__Bacteroides	turquoise	NA	NA	NA
k__Bacteria.p__Firmicutes.c__Clostridia.o__Clostridiales.f__Syntrophomonadaceae.g__	turquoise	NA	NA	NA
k__Bacteria.p__Firmicutes.c__Clostridia.o__Clostridiales.f__Syntrophomonadaceae.g__Syntrophomonas	turquoise	NA	NA	NA
k__Bacteria.p__Firmicutes.c__Clostridia.o__Clostridiales.f__Veillonellaceae.g__Anaeroglobus	turquoise	NA	NA	NA
k__Bacteria.p__Firmicutes.c__Clostridia.o__Clostridiales.f__Veillonellaceae.g__Megamonas	turquoise	NA	NA	NA
k__Bacteria.p__Firmicutes.c__Clostridia.o__OPB54.f__.g__	turquoise	NA	NA	NA
k__Bacteria.p__Fusobacteria.c__Fusobacteria.o__Fusobacteriales.f__Fusobacteriaceae.g__J2.29	turquoise	NA	NA	NA
k__Bacteria.p__Proteobacteria.c__Alphaproteobacteria.o__Rhizobiales.f__Brucellaceae.g__Ochrobactrum	turquoise	NA	NA	NA
k__Bacteria.p__Proteobacteria.c__Alphaproteobacteria.o__Rhizobiales.f__Brucellaceae.g__Pseudochrobactrum	turquoise	NA	NA	NA
k__Bacteria.p__Proteobacteria.c__Alphaproteobacteria.o__Rhizobiales.f__Phyllobacteriaceae.g__	turquoise	NA	NA	NA
k__Bacteria.p__Proteobacteria.c__Betaproteobacteria.o__Burkholderiales.f__.g__Sphaerotilus	turquoise	NA	NA	NA
k__Bacteria.p__Proteobacteria.c__Betaproteobacteria.o__Burkholderiales.f__.g__Thiomonas	turquoise	NA	NA	NA
k__Bacteria.p__Proteobacteria.c__Betaproteobacteria.o__Burkholderiales.f__Comamonadaceae.g__Brachymonas	turquoise	NA	NA	NA
k__Bacteria.p__Proteobacteria.c__Betaproteobacteria.o__Burkholderiales.f__Comamonadaceae.g__Hylemonella	turquoise	NA	NA	NA
k__Bacteria.p__Proteobacteria.c__Betaproteobacteria.o__Methylophilales.f__Methylophilaceae.g__	turquoise	NA	NA	NA
k__Bacteria.p__Proteobacteria.c__Betaproteobacteria.o__Neisseriales.f__Neisseriaceae.g__Kingella	turquoise	NA	NA	NA
k__Bacteria.p__Proteobacteria.c__Betaproteobacteria.o__Rhodocyclales.f__.g__	turquoise	NA	NA	NA
k__Bacteria.p__Proteobacteria.c__Betaproteobacteria.o__Rhodocyclales.f__Rhodocyclaceae.g__Thauera	turquoise	NA	NA	NA
k__Bacteria.p__Proteobacteria.c__Deltaproteobacteria.o__Desulfovibrionales.f__Desulfomicrobiaceae.g__Desulfomicrobium	turquoise	NA	NA	NA
k__Bacteria.p__Proteobacteria.c__Deltaproteobacteria.o__Desulfovibrionales.f__Desulfovibrionaceae.g__	turquoise	NA	NA	NA
k__Bacteria.p__Proteobacteria.c__Deltaproteobacteria.o__Desulfuromonadales.f__Geobacteraceae.g__	turquoise	NA	NA	NA
k__Bacteria.p__Proteobacteria.c__Deltaproteobacteria.o__MIZ46.f__.g__	turquoise	NA	NA	NA
k__Bacteria.p__Proteobacteria.c__Deltaproteobacteria.o__Myxococcales.f__.g__	turquoise	NA	NA	NA
k__Bacteria.p__Proteobacteria.c__Deltaproteobacteria.o__Syntrophobacterales.f__Syntrophobacteraceae.g__	turquoise	NA	NA	NA
k__Bacteria.p__Proteobacteria.c__Epsilonproteobacteria.o__Campylobacterales.f__Helicobacteraceae.g__Sulfurimonas	turquoise	NA	NA	NA
k__Bacteria.p__Proteobacteria.c__Gammaproteobacteria.o__.f__.g__	turquoise	NA	NA	NA
k__Bacteria.p__Proteobacteria.c__Gammaproteobacteria.o__Acidithiobacillales.f__Acidithiobacillaceae.g__Acidithiobacillus	turquoise	NA	NA	NA
k__Bacteria.p__Proteobacteria.c__Gammaproteobacteria.o__Aeromonadales.f__Aeromonadaceae.g__	turquoise	NA	NA	NA
k__Bacteria.p__Proteobacteria.c__Gammaproteobacteria.o__Alteromonadales.f__.g__Alkalimonas	turquoise	NA	NA	NA
k__Bacteria.p__Proteobacteria.c__Gammaproteobacteria.o__Alteromonadales.f__Alteromonadaceae.g__	turquoise	NA	NA	NA
k__Bacteria.p__Proteobacteria.c__Gammaproteobacteria.o__Alteromonadales.f__Colwelliaceae.g__Thalassomonas	turquoise	NA	NA	NA
k__Bacteria.p__Proteobacteria.c__Gammaproteobacteria.o__Alteromonadales.f__Idiomarinaceae.g__	turquoise	NA	NA	NA
k__Bacteria.p__Proteobacteria.c__Gammaproteobacteria.o__Alteromonadales.f__Shewanellaceae.g__Shewanella	turquoise	NA	NA	NA
k__Bacteria.p__Proteobacteria.c__Gammaproteobacteria.o__Chromatiales.f__.g__	turquoise	NA	NA	NA
k__Bacteria.p__Proteobacteria.c__Gammaproteobacteria.o__Chromatiales.f__Chromatiaceae.g__	turquoise	NA	NA	NA
k__Bacteria.p__Proteobacteria.c__Gammaproteobacteria.o__Chromatiales.f__Chromatiaceae.g__Thiorhodovibrio	turquoise	NA	NA	NA
k__Bacteria.p__Proteobacteria.c__Gammaproteobacteria.o__Chromatiales.f__Halothiobacillaceae.g__Halothiobacillus	turquoise	NA	NA	NA
k__Bacteria.p__Proteobacteria.c__Gammaproteobacteria.o__Chromatiales.f__Sinobacteraceae.g__	turquoise	NA	NA	NA
k__Bacteria.p__Proteobacteria.c__Gammaproteobacteria.o__Enterobacteriales.f__Enterobacteriaceae.g__Buttiauxella	turquoise	NA	NA	NA
k__Bacteria.p__Proteobacteria.c__Gammaproteobacteria.o__Enterobacteriales.f__Enterobacteriaceae.g__Cronobacter	turquoise	NA	NA	NA
k__Bacteria.p__Proteobacteria.c__Gammaproteobacteria.o__Enterobacteriales.f__Enterobacteriaceae.g__Erwinia	turquoise	NA	NA	NA
k__Bacteria.p__Proteobacteria.c__Gammaproteobacteria.o__Enterobacteriales.f__Enterobacteriaceae.g__Leclercia	turquoise	NA	NA	NA
k__Bacteria.p__Proteobacteria.c__Gammaproteobacteria.o__Enterobacteriales.f__Enterobacteriaceae.g__Pantoea	turquoise	NA	NA	NA
k__Bacteria.p__Proteobacteria.c__Gammaproteobacteria.o__Enterobacteriales.f__Enterobacteriaceae.g__Plesiomonas	turquoise	NA	NA	NA
k__Bacteria.p__Proteobacteria.c__Gammaproteobacteria.o__Enterobacteriales.f__Enterobacteriaceae.g__Proteus	turquoise	NA	NA	NA
k__Bacteria.p__Proteobacteria.c__Gammaproteobacteria.o__Enterobacteriales.f__Enterobacteriaceae.g__Rahnella	turquoise	NA	NA	NA
k__Bacteria.p__Proteobacteria.c__Gammaproteobacteria.o__Enterobacteriales.f__Enterobacteriaceae.g__Raoultella	turquoise	NA	NA	NA
k__Bacteria.p__Proteobacteria.c__Gammaproteobacteria.o__Enterobacteriales.f__Enterobacteriaceae.g__Serratia	turquoise	NA	NA	NA
k__Bacteria.p__Proteobacteria.c__Gammaproteobacteria.o__Legionellales.f__Coxiellaceae.g__	turquoise	NA	NA	NA
k__Bacteria.p__Proteobacteria.c__Gammaproteobacteria.o__Oceanospirillales.f__Alteromonadaceae.g__Cellvibrio	turquoise	NA	NA	NA
k__Bacteria.p__Proteobacteria.c__Gammaproteobacteria.o__Oceanospirillales.f__HTCC2089.g__	turquoise	NA	NA	NA
k__Bacteria.p__Proteobacteria.c__Gammaproteobacteria.o__Oceanospirillales.f__HTCC2188.g__HTCC	turquoise	NA	NA	NA
k__Bacteria.p__Proteobacteria.c__Gammaproteobacteria.o__Oceanospirillales.f__OM60.g__	turquoise	NA	NA	NA
k__Bacteria.p__Proteobacteria.c__Gammaproteobacteria.o__Pasteurellales.f__Pasteurellaceae.g__Aggregatibacter	turquoise	NA	NA	NA
k__Bacteria.p__Proteobacteria.c__Gammaproteobacteria.o__Pasteurellales.f__Pasteurellaceae.g__Bibersteinia	turquoise	NA	NA	NA
k__Bacteria.p__Proteobacteria.c__Gammaproteobacteria.o__Pasteurellales.f__Pasteurellaceae.g__Gallibacterium	turquoise	NA	NA	NA
k__Bacteria.p__Proteobacteria.c__Gammaproteobacteria.o__Thiotrichales.f__Piscirickettsiaceae.g__Methylophaga	turquoise	NA	NA	NA
k__Bacteria.p__Proteobacteria.c__Gammaproteobacteria.o__Vibrionales.f__Vibrionaceae.g__Photobacterium	turquoise	NA	NA	NA
k__Bacteria.p__TM7.c__TM7.3.o__.f__.g__	turquoise	NA	NA	NA
k__Bacteria.p__Tenericutes.c__Mollicutes.o__Anaeroplasmatales.f__Anaeroplasmataceae.g__Asteroleplasma	turquoise	NA	NA	NA
k__Bacteria.p__Verrucomicrobia.c__Verrucomicrobiae.o__Verrucomicrobiales.f__Verrucomicrobiaceae.g__	turquoise	NA	NA	NA
k__Bacteria.p__Verrucomicrobia.c__Verrucomicrobiae.o__Verrucomicrobiales.f__Verrucomicrobiaceae.g__Prosthecobacter	turquoise	NA	NA	NA
k__Bacteria.p__Proteobacteria.c__Gammaproteobacteria.o__Pasteurellales.f__Pasteurellaceae.g__	yellow	NA	NA	NA
k__Bacteria.p__Proteobacteria.c__Gammaproteobacteria.o__Pasteurellales.f__Pasteurellaceae.g__Actinobacillus	yellow	NA	NA	NA
k__Bacteria.p__Actinobacteria.c__Actinobacteria.o__Actinomycetales.f__Actinomycetaceae.g__Arcanobacterium	NA	NA	blue	NA
k__Bacteria.p__Actinobacteria.c__Actinobacteria.o__Actinomycetales.f__Brevibacteriaceae.g__Brevibacterium	NA	NA	blue	NA
k__Bacteria.p__Actinobacteria.c__Actinobacteria.o__Actinomycetales.f__Micromonosporaceae.g__Verrucosispora	NA	NA	blue	NA
k__Bacteria.p__Actinobacteria.c__Actinobacteria.o__Actinomycetales.f__Nocardiaceae.g__Rhodococcus	NA	NA	blue	NA
k__Bacteria.p__Actinobacteria.c__Actinobacteria.o__Actinomycetales.f__Nocardioidaceae.g__Marmoricola	NA	NA	blue	NA
k__Bacteria.p__Actinobacteria.c__Actinobacteria.o__WCHB1.81.f__At425_EubF1.g__	NA	NA	blue	NA
k__Bacteria.p__Bacteroidetes.c__Flavobacteria.o__Flavobacteriales.f__Flavobacteriaceae.g__	NA	NA	blue	NA
k__Bacteria.p__Bacteroidetes.c__Flavobacteria.o__Flavobacteriales.f__Flavobacteriaceae.g__Sejongia	NA	NA	blue	NA
k__Bacteria.p__Firmicutes.c__Bacilli.o__Bacillales.f__Planococcaceae.g__	NA	NA	blue	NA
k__Bacteria.p__Firmicutes.c__Bacilli.o__Exiguobacterales.f__Exiguobacteraceae.g__Exiguobacterium	NA	NA	blue	NA
k__Bacteria.p__Firmicutes.c__Clostridia.o__Clostridiales.f__ClostridialesFamilyXI.IncertaeSedis.g__Sporanaerobacter	NA	NA	blue	NA
k__Bacteria.p__Firmicutes.c__Clostridia.o__Clostridiales.f__Ruminococcaceae.g__Subdoligranulum	NA	NA	blue	NA
k__Bacteria.p__Proteobacteria.c__Alphaproteobacteria.o__Rhizobiales.f__Hyphomicrobiaceae.g__Hyphomicrobium	NA	NA	blue	NA
k__Bacteria.p__Proteobacteria.c__Alphaproteobacteria.o__Rhizobiales.f__Rhizobiaceae.g__Agrobacterium	NA	NA	blue	NA
k__Bacteria.p__Proteobacteria.c__Alphaproteobacteria.o__Rhizobiales.f__Xanthobacteraceae.g__Xanthobacter	NA	NA	blue	NA
k__Bacteria.p__Proteobacteria.c__Alphaproteobacteria.o__Sphingomonadales.f__Sphingomonadaceae.g__Kaistobacter	NA	NA	blue	NA
k__Bacteria.p__Proteobacteria.c__Betaproteobacteria.o__Burkholderiales.f__.g__Methylibium	NA	NA	blue	NA
k__Bacteria.p__Proteobacteria.c__Betaproteobacteria.o__Burkholderiales.f__Comamonadaceae.g__Aquamonas	NA	NA	blue	NA
k__Bacteria.p__Proteobacteria.c__Betaproteobacteria.o__Burkholderiales.f__Comamonadaceae.g__Curvibacter	NA	NA	blue	NA
k__Bacteria.p__Proteobacteria.c__Betaproteobacteria.o__Burkholderiales.f__Comamonadaceae.g__Polaromonas	NA	NA	blue	NA
k__Bacteria.p__Proteobacteria.c__Betaproteobacteria.o__Burkholderiales.f__Comamonadaceae.g__Rhodoferax	NA	NA	blue	NA
k__Bacteria.p__Proteobacteria.c__Betaproteobacteria.o__Burkholderiales.f__Oxalobacteraceae.g__Herbaspirillum	NA	NA	blue	NA
k__Bacteria.p__Proteobacteria.c__Betaproteobacteria.o__Rhodocyclales.f__Rhodocyclaceae.g__	NA	NA	blue	NA
k__Bacteria.p__Proteobacteria.c__Gammaproteobacteria.o__Enterobacteriales.f__Enterobacteriaceae.g__Enterobacter	NA	NA	blue	NA
k__Bacteria.p__Proteobacteria.c__Gammaproteobacteria.o__Oceanospirillales.f__Oceanospirillaceae.g__Marinomonas	NA	NA	blue	NA
k__Bacteria.p__Proteobacteria.c__Gammaproteobacteria.o__Thiotrichales.f__.g__	NA	NA	blue	NA
k__Bacteria.p__Proteobacteria.c__Gammaproteobacteria.o__Xanthomonadales.f__Sinobacteraceae.g__	NA	NA	blue	NA
k__Bacteria.p__Proteobacteria.c__Gammaproteobacteria.o__Xanthomonadales.f__Sinobacteraceae.g__Nevskia	NA	NA	blue	NA
k__Bacteria.p__Proteobacteria.c__Gammaproteobacteria.o__Xanthomonadales.f__Xanthomonadaceae.g__	NA	NA	blue	NA
k__Bacteria.p__Actinobacteria.c__Actinobacteria.o__Acidimicrobiales.f__AKIW874.g__	NA	NA	red	NA
k__Bacteria.p__Actinobacteria.c__Actinobacteria.o__Actinomycetales.f__Micrococcaceae.g__Arthrobacter	NA	NA	red	NA
k__Bacteria.p__Actinobacteria.c__Actinobacteria.o__Actinomycetales.f__Nocardioidaceae.g__	NA	NA	red	NA
k__Bacteria.p__Actinobacteria.c__Actinobacteria.o__Actinomycetales.f__Nocardioidaceae.g__Pimelobacter	NA	NA	red	NA
k__Bacteria.p__Proteobacteria.c__Alphaproteobacteria.o__Caulobacterales.f__Caulobacteraceae.g__Phenylobacterium	NA	NA	red	NA
k__Bacteria.p__Proteobacteria.c__Alphaproteobacteria.o__Rhizobiales.f__.g__	NA	NA	red	NA
k__Bacteria.p__Proteobacteria.c__Alphaproteobacteria.o__Rhodospirillales.f__Rhodospirillaceae.g__Skermanella	NA	NA	red	NA
k__Bacteria.p__Proteobacteria.c__Alphaproteobacteria.o__Sphingomonadales.f__Sphingomonadaceae.g__Sphingopyxis	NA	NA	red	NA
k__Bacteria.p__Proteobacteria.c__Betaproteobacteria.o__Burkholderiales.f__Comamonadaceae.g__Comamonas	NA	NA	red	NA
k__Bacteria.p__Proteobacteria.c__Gammaproteobacteria.o__Xanthomonadales.f__.g__Solimonas	NA	NA	red	NA
k__Bacteria.p__Proteobacteria.c__Gammaproteobacteria.o__Xanthomonadales.f__Sinobacteraceae.g__Hydrocarboniphaga	NA	NA	red	NA
k__Bacteria.p__Proteobacteria.c__Alphaproteobacteria.o__Rhodobacterales.f__Rhodobacteraceae.g__Rubellimicrobium	NA	NA	orange	NA
k__Bacteria.p__Bacteroidetes.c__Flavobacteria.o__Flavobacteriales.f__Flavobacteriaceae.g__Flavobacterium	NA	NA	black	NA
k__Bacteria.p__Proteobacteria.c__Gammaproteobacteria.o__Xanthomonadales.f__Xanthomonadaceae.g__Stenotrophomonas	NA	NA	black	NA
k__Bacteria.p__Actinobacteria.c__Actinobacteria.o__Acidimicrobiales.f__.g__	NA	NA	turquoise	NA
k__Bacteria.p__Actinobacteria.c__Actinobacteria.o__Acidimicrobiales.f__Iamiaceae.g__Iamia	NA	NA	turquoise	NA
k__Bacteria.p__Actinobacteria.c__Actinobacteria.o__Actinomycetales.f__.g__	NA	NA	turquoise	NA
k__Bacteria.p__Actinobacteria.c__Actinobacteria.o__Actinomycetales.f__.g__Tropheryma	NA	NA	turquoise	NA
k__Bacteria.p__Actinobacteria.c__Actinobacteria.o__Actinomycetales.f__Actinomycetaceae.g__Actinobaculum	NA	NA	turquoise	NA
k__Bacteria.p__Actinobacteria.c__Actinobacteria.o__Actinomycetales.f__Dermabacteraceae.g__Brachybacterium	NA	NA	turquoise	NA
k__Bacteria.p__Actinobacteria.c__Actinobacteria.o__Actinomycetales.f__Dermabacteraceae.g__Dermabacter	NA	NA	turquoise	NA
k__Bacteria.p__Actinobacteria.c__Actinobacteria.o__Actinomycetales.f__Geodermatophilaceae.g__	NA	NA	turquoise	NA
k__Bacteria.p__Actinobacteria.c__Actinobacteria.o__Actinomycetales.f__Geodermatophilaceae.g__Geodermatophilus	NA	NA	turquoise	NA
k__Bacteria.p__Actinobacteria.c__Actinobacteria.o__Actinomycetales.f__Intrasporangiaceae.g__	NA	NA	turquoise	NA
k__Bacteria.p__Actinobacteria.c__Actinobacteria.o__Actinomycetales.f__Microbacteriaceae.g__	NA	NA	turquoise	NA
k__Bacteria.p__Actinobacteria.c__Actinobacteria.o__Actinomycetales.f__Microbacteriaceae.g__Agrococcus	NA	NA	turquoise	NA
k__Bacteria.p__Actinobacteria.c__Actinobacteria.o__Actinomycetales.f__Microbacteriaceae.g__Microbacterium	NA	NA	turquoise	NA
k__Bacteria.p__Actinobacteria.c__Actinobacteria.o__Actinomycetales.f__Micrococcaceae.g__	NA	NA	turquoise	NA
k__Bacteria.p__Actinobacteria.c__Actinobacteria.o__Actinomycetales.f__Mycobacteriaceae.g__Mycobacterium	NA	NA	turquoise	NA
k__Bacteria.p__Actinobacteria.c__Actinobacteria.o__Actinomycetales.f__Nocardioidaceae.g__Nocardioides	NA	NA	turquoise	NA
k__Bacteria.p__Actinobacteria.c__Actinobacteria.o__Actinomycetales.f__Propionibacteriaceae.g__Propionibacterium	NA	NA	turquoise	NA
k__Bacteria.p__Actinobacteria.c__Actinobacteria.o__Actinomycetales.f__Pseudonocardiaceae.g__Pseudonocardia	NA	NA	turquoise	NA
k__Bacteria.p__Actinobacteria.c__Actinobacteria.o__Actinomycetales.f__Thermomonosporaceae.g__Actinocorallia	NA	NA	turquoise	NA
k__Bacteria.p__Actinobacteria.c__Actinobacteria.o__Solirubrobacterales.f__Patulibacteraceae.g__	NA	NA	turquoise	NA
k__Bacteria.p__Actinobacteria.c__Actinobacteria.o__Solirubrobacterales.f__Patulibacteraceae.g__Patulibacter	NA	NA	turquoise	NA
k__Bacteria.p__Actinobacteria.c__Actinobacteria.o__Solirubrobacterales.f__Solirubrobacteraceae.g__	NA	NA	turquoise	NA
k__Bacteria.p__Bacteroidetes.c__Flavobacteria.o__Flavobacteriales.f__Flavobacteriaceae.g__Capnocytophaga	NA	NA	turquoise	NA
k__Bacteria.p__Bacteroidetes.c__Flavobacteria.o__Flavobacteriales.f__Flavobacteriaceae.g__Chryseobacterium	NA	NA	turquoise	NA
k__Bacteria.p__Bacteroidetes.c__Flavobacteria.o__Flavobacteriales.f__Flavobacteriaceae.g__Wautersiella	NA	NA	turquoise	NA
k__Bacteria.p__Bacteroidetes.c__Sphingobacteria.o__Sphingobacteriales.f__.g__Segetibacter	NA	NA	turquoise	NA
k__Bacteria.p__Bacteroidetes.c__Sphingobacteria.o__Sphingobacteriales.f__Flexibacteraceae.g__Cytophaga	NA	NA	turquoise	NA
k__Bacteria.p__Bacteroidetes.c__Sphingobacteria.o__Sphingobacteriales.f__Flexibacteraceae.g__Dyadobacter	NA	NA	turquoise	NA
k__Bacteria.p__Bacteroidetes.c__Sphingobacteria.o__Sphingobacteriales.f__Flexibacteraceae.g__Spirosoma	NA	NA	turquoise	NA
k__Bacteria.p__Bacteroidetes.c__Sphingobacteria.o__Sphingobacteriales.f__Sphingobacteriaceae.g__Pedobacter	NA	NA	turquoise	NA
k__Bacteria.p__Chloroflexi.c__Chloroflexi.o__Roseiflexales.f__Kouleothrixaceae.g__Kouleothrix	NA	NA	turquoise	NA
k__Bacteria.p__Cyanobacteria.c__Chloroplast.o__Chlorophyta.f__Trebouxiophyceae.g__	NA	NA	turquoise	NA
k__Bacteria.p__Firmicutes.c__Bacilli.o__Bacillales.f__Bacillaceae.g__Anoxybacillus	NA	NA	turquoise	NA
k__Bacteria.p__Firmicutes.c__Bacilli.o__Bacillales.f__Planococcaceae.g__Lysinibacillus	NA	NA	turquoise	NA
k__Bacteria.p__Firmicutes.c__Bacilli.o__Bacillales.f__Planococcaceae.g__Planomicrobium	NA	NA	turquoise	NA
k__Bacteria.p__Firmicutes.c__Bacilli.o__Lactobacillales.f__Lactobacillaceae.g__Pediococcus	NA	NA	turquoise	NA
k__Bacteria.p__Firmicutes.c__Bacilli.o__Lactobacillales.f__Leuconostocaceae.g__Weissella	NA	NA	turquoise	NA
k__Bacteria.p__Firmicutes.c__Clostridia.o__Clostridiales.f__ClostridialesFamilyXI.IncertaeSedis.g__Helcococcus	NA	NA	turquoise	NA
k__Bacteria.p__Firmicutes.c__Clostridia.o__Clostridiales.f__Eubacteriaceae.g__Pseudoramibacter	NA	NA	turquoise	NA
k__Bacteria.p__Gemmatimonadetes.c__Gemmatimonadetes.o__Gemmatimonadales.f__Gemmatimonadaceae.g__	NA	NA	turquoise	NA
k__Bacteria.p__Proteobacteria.c__Alphaproteobacteria.o__Caulobacterales.f__Caulobacteraceae.g__Asticcacaulis	NA	NA	turquoise	NA
k__Bacteria.p__Proteobacteria.c__Alphaproteobacteria.o__Caulobacterales.f__Caulobacteraceae.g__Caulobacter	NA	NA	turquoise	NA
k__Bacteria.p__Proteobacteria.c__Alphaproteobacteria.o__Rhizobiales.f__Beijerinckiaceae.g__Beijerinckia	NA	NA	turquoise	NA
k__Bacteria.p__Proteobacteria.c__Alphaproteobacteria.o__Rhizobiales.f__Bradyrhizobiaceae.g__	NA	NA	turquoise	NA
k__Bacteria.p__Proteobacteria.c__Alphaproteobacteria.o__Rhizobiales.f__Bradyrhizobiaceae.g__Afipia	NA	NA	turquoise	NA
k__Bacteria.p__Proteobacteria.c__Alphaproteobacteria.o__Rhizobiales.f__Bradyrhizobiaceae.g__Bosea	NA	NA	turquoise	NA
k__Bacteria.p__Proteobacteria.c__Alphaproteobacteria.o__Rhizobiales.f__Bradyrhizobiaceae.g__Nitrobacter	NA	NA	turquoise	NA
k__Bacteria.p__Proteobacteria.c__Alphaproteobacteria.o__Rhizobiales.f__Bradyrhizobiaceae.g__Rhodopseudomonas	NA	NA	turquoise	NA
k__Bacteria.p__Proteobacteria.c__Alphaproteobacteria.o__Rhizobiales.f__Hyphomicrobiaceae.g__Rhodoplanes	NA	NA	turquoise	NA
k__Bacteria.p__Proteobacteria.c__Alphaproteobacteria.o__Rhizobiales.f__Phyllobacteriaceae.g__Mesorhizobium	NA	NA	turquoise	NA
k__Bacteria.p__Proteobacteria.c__Alphaproteobacteria.o__Rhizobiales.f__Rhizobiaceae.g__Rhizobium	NA	NA	turquoise	NA
k__Bacteria.p__Proteobacteria.c__Alphaproteobacteria.o__Rhizobiales.f__Xanthobacteraceae.g__	NA	NA	turquoise	NA
k__Bacteria.p__Proteobacteria.c__Alphaproteobacteria.o__Rhodobacterales.f__Rhodobacteraceae.g__Rhodobacter	NA	NA	turquoise	NA
k__Bacteria.p__Proteobacteria.c__Alphaproteobacteria.o__Rhodospirillales.f__Acetobacteraceae.g__Roseomonas	NA	NA	turquoise	NA
k__Bacteria.p__Proteobacteria.c__Alphaproteobacteria.o__Rhodospirillales.f__Rhodospirillaceae.g__	NA	NA	turquoise	NA
k__Bacteria.p__Proteobacteria.c__Alphaproteobacteria.o__Rhodospirillales.f__Rhodospirillaceae.g__Azospirillum	NA	NA	turquoise	NA
k__Bacteria.p__Proteobacteria.c__Alphaproteobacteria.o__Rhodospirillales.f__Rhodospirillaceae.g__Phaeospirillum	NA	NA	turquoise	NA
k__Bacteria.p__Proteobacteria.c__Alphaproteobacteria.o__Rhodospirillales.f__Rhodospirillaceae.g__Telmatospirillum	NA	NA	turquoise	NA
k__Bacteria.p__Proteobacteria.c__Alphaproteobacteria.o__Rickettsiales.f__.g__	NA	NA	turquoise	NA
k__Bacteria.p__Proteobacteria.c__Alphaproteobacteria.o__Rickettsiales.f__.g__CandidatusOdyssella	NA	NA	turquoise	NA
k__Bacteria.p__Proteobacteria.c__Alphaproteobacteria.o__Sphingomonadales.f__.g__	NA	NA	turquoise	NA
k__Bacteria.p__Proteobacteria.c__Alphaproteobacteria.o__Sphingomonadales.f__Sphingomonadaceae.g__	NA	NA	turquoise	NA
k__Bacteria.p__Proteobacteria.c__Alphaproteobacteria.o__Sphingomonadales.f__Sphingomonadaceae.g__Blastomonas	NA	NA	turquoise	NA
k__Bacteria.p__Proteobacteria.c__Alphaproteobacteria.o__Sphingomonadales.f__Sphingomonadaceae.g__Novosphingobium	NA	NA	turquoise	NA
k__Bacteria.p__Proteobacteria.c__Alphaproteobacteria.o__Sphingomonadales.f__Sphingomonadaceae.g__Sphingobium	NA	NA	turquoise	NA
k__Bacteria.p__Proteobacteria.c__Betaproteobacteria.o__Burkholderiales.f__.g__Aquabacterium	NA	NA	turquoise	NA
k__Bacteria.p__Proteobacteria.c__Betaproteobacteria.o__Burkholderiales.f__.g__Paucibacter	NA	NA	turquoise	NA
k__Bacteria.p__Proteobacteria.c__Betaproteobacteria.o__Burkholderiales.f__.g__Tepidimonas	NA	NA	turquoise	NA
k__Bacteria.p__Proteobacteria.c__Betaproteobacteria.o__Burkholderiales.f__Alcaligenaceae.g__Achromobacter	NA	NA	turquoise	NA
k__Bacteria.p__Proteobacteria.c__Betaproteobacteria.o__Burkholderiales.f__Burkholderiaceae.g__Cupriavidus	NA	NA	turquoise	NA
k__Bacteria.p__Proteobacteria.c__Betaproteobacteria.o__Burkholderiales.f__Burkholderiaceae.g__Limnobacter	NA	NA	turquoise	NA
k__Bacteria.p__Proteobacteria.c__Betaproteobacteria.o__Burkholderiales.f__Comamonadaceae.g__Delftia	NA	NA	turquoise	NA
k__Bacteria.p__Proteobacteria.c__Betaproteobacteria.o__Burkholderiales.f__Comamonadaceae.g__Diaphorobacter	NA	NA	turquoise	NA
k__Bacteria.p__Proteobacteria.c__Betaproteobacteria.o__Burkholderiales.f__Comamonadaceae.g__Schlegelella	NA	NA	turquoise	NA
k__Bacteria.p__Proteobacteria.c__Betaproteobacteria.o__Burkholderiales.f__Comamonadaceae.g__Variovorax	NA	NA	turquoise	NA
k__Bacteria.p__Proteobacteria.c__Betaproteobacteria.o__Burkholderiales.f__Oxalobacteraceae.g__Janthinobacterium	NA	NA	turquoise	NA
k__Bacteria.p__Proteobacteria.c__Betaproteobacteria.o__Methylophilales.f__Methylophilaceae.g__Methylophilus	NA	NA	turquoise	NA
k__Bacteria.p__Proteobacteria.c__Betaproteobacteria.o__Methylophilales.f__Methylophilaceae.g__Methylotenera	NA	NA	turquoise	NA
k__Bacteria.p__Proteobacteria.c__Deltaproteobacteria.o__.f__.g__	NA	NA	turquoise	NA
k__Bacteria.p__Proteobacteria.c__Deltaproteobacteria.o__Myxococcales.f__Myxococcaceae.g__Anaeromyxobacter	NA	NA	turquoise	NA
k__Bacteria.p__Proteobacteria.c__Gammaproteobacteria.o__Aeromonadales.f__Succinivibrionaceae.g__Succinivibrio	NA	NA	turquoise	NA
k__Bacteria.p__Proteobacteria.c__Gammaproteobacteria.o__Enterobacteriales.f__Enterobacteriaceae.g__Morganella	NA	NA	turquoise	NA
k__Bacteria.p__Proteobacteria.c__Gammaproteobacteria.o__Pseudomonadales.f__Moraxellaceae.g__	NA	NA	turquoise	NA
k__Bacteria.p__Proteobacteria.c__Gammaproteobacteria.o__Pseudomonadales.f__Moraxellaceae.g__Psychrobacter	NA	NA	turquoise	NA
k__Bacteria.p__Proteobacteria.c__Gammaproteobacteria.o__Xanthomonadales.f__.g__	NA	NA	turquoise	NA
k__Bacteria.p__Proteobacteria.c__Gammaproteobacteria.o__Xanthomonadales.f__Xanthomonadaceae.g__Pseudoxanthomonas	NA	NA	turquoise	NA
k__Bacteria.p__Tenericutes.c__Mollicutes.o__Mycoplasmatales.f__Mycoplasmataceae.g__Mycoplasma	NA	NA	turquoise	NA
k__Bacteria.p__TM6.c__SJA.4.o__.f__.g__	NA	NA	turquoise	NA
k__Bacteria.p__TM7.c__TM7.1.o__.f__.g__	NA	NA	turquoise	NA
k__Bacteria.p__TM7.c__TM7.3.o__CW040.f__.g__	NA	NA	turquoise	NA
k__Bacteria.p__Proteobacteria.c__Gammaproteobacteria.o__Xanthomonadales.f__Xanthomonadaceae.g__Thermomonas	NA	NA	pink	NA
