# Supplementary material for: A Modular Organization of the Human Intestinal Mucosal Microbiota and Its Association with Inflammatory Bowel Disease
Source: PLoS One. 2013 Nov 19;8(11):e80702. doi: 10.1371/journal.pone.0080702 (PMC3834335; doi:10.1371/journal.pone.0080702)
Supplement: Dataset S4 — Intramodular connectivity of genera in each FMC from Tong dataset. (XLSX) [file pone.0080702.s015.xlsx]

## Sheet: dynamicColors
Taxon	FMC	prob	Bonferroni_corrected	FDR_corrected	NM_mean	CD_mean	fold change	kMEblue	kMEbrown	kMEgreen	kMEturquoise	kMEyellow
k__Bacteria;p__Proteobacteria;c__Betaproteobacteria;o__;f__;g__	blue	0.138672	15.6699	0.261165	7.95794e-05	1.79127e-05	-4.44263	-0.0199265	0.0512961	-0.00141674	0.0444307	-0.0534557
k__Bacteria;p__Proteobacteria;c__Epsilonproteobacteria;o__Campylobacterales;f__Campylobacteraceae;g__Arcobacter	blue							0.0306777	0.0276379	-0.0359096	-0.00229169	-0.0396226
k__Bacteria;p__Firmicutes;c__Clostridia;o__Clostridiales;f__Veillonellaceae;g__Megasphaera	blue							0.163003	-0.0360297	-0.108529	-0.0201206	0.268381
k__Bacteria;p__Firmicutes;c__Clostridia;o__Clostridiales;f__Eubacteriaceae;g__Eubacterium	blue	0.267558	30.234	0.40312	7.74077e-05	1.58455e-05	-4.88514	0.0417742	0.0668829	0.0603422	-0.0312739	0.00286841
k__Archaea;p__Euryarchaeota;c__Methanobacteria;o__Methanobacteriales;f__Methanobacteriaceae;g__Methanobrevibacter	blue							0.244056	0.162489	-0.113166	-0.0352774	-0.0157574
k__Bacteria;p__Proteobacteria;c__Alphaproteobacteria;o__Rhodobacterales;f__Rhodobacteraceae;g__Paracoccus	blue							0.0103935	-0.0415793	-0.0758292	-0.0385315	0.00346344
k__Bacteria;p__Lentisphaerae;c__Lentisphaerae;o__Victivallales;f__Victivallaceae;g__	blue							0.317099	-0.0577503	-0.0817029	-0.0451572	-0.0286358
k__Bacteria;p__Firmicutes;c__Clostridia;o__Clostridiales;f__Veillonellaceae;g__Dialister	blue	0.000151125	0.0170772	0.0170772	0.00487821	0.0145303	2.9786	-0.0734016	0.0307792	0.0446447	-0.0486274	-0.0567217
k__Bacteria;p__Actinobacteria;c__Actinobacteria;o__Coriobacteriales;f__Coriobacteriaceae;g__Adlercreutzia	blue	0.67617	76.4072	0.771789	0.000213391	0.000280648	1.31518	0.414058	-0.0608607	-0.120634	-0.0495642	0.0335521
k__Bacteria;p__Firmicutes;c__Clostridia;o__Clostridiales;f__Lachnospiraceae;g__Butyrivibrio	blue	0.0613458	6.93208	0.150697	6.03014e-05	0.000392758	6.51325	-0.0161879	-0.0868259	0.0662487	-0.0502574	-0.025605
k__Bacteria;p__Synergistetes;c__Synergistia;o__Synergistales;f__Synergistaceae;g__Synergistes	blue							0.122487	0.146443	-0.0642491	-0.0508085	-0.0862798
k__Bacteria;p__Proteobacteria;c__Gammaproteobacteria;o__Pseudomonadales;f__Pseudomonadaceae;g__Pseudomonas	blue	0.052099	5.88719	0.14359	0.000133701	1.00746e-05	-13.2711	0.0526616	-0.00351505	-0.0293123	-0.0593115	0.135481
k__Bacteria;p__Firmicutes;c__Clostridia;o__Clostridiales;f__Lachnospiraceae;g__Pseudobutyrivibrio	blue	0.43899	49.6059	0.563704	0.00012976	5.06831e-05	-2.56022	0.146182	0.0080391	-0.0789661	-0.0622663	-0.0515176
k__Bacteria;p__Proteobacteria;c__Betaproteobacteria;o__Burkholderiales;f__Oxalobacteraceae;g__Oxalobacter	blue							0.226055	0.0780925	-0.0916182	-0.0639623	-0.0637049
k__Bacteria;p__Firmicutes;c__Clostridia;o__Clostridiales;f__ClostridialesFamilyXIII.IncertaeSedis;g__Eubacterium	blue	0.00334286	0.377744	0.0269817	1.96877e-05	0.000132009	6.70513	0.0499369	0.107929	-0.0258826	-0.0641301	-0.015774
k__Bacteria;p__Firmicutes;c__Clostridia;o__Clostridiales;f__Lachnospiraceae;g__Bacteroides	blue							0.287819	0.119478	-0.089514	-0.07228	-0.0584484
k__Bacteria;p__Actinobacteria;c__Actinobacteria;o__Coriobacteriales;f__Coriobacteriaceae;g__	blue							0.500258	-0.0894845	-0.0893311	-0.0731092	0.0471436
k__Bacteria;p__Proteobacteria;c__Betaproteobacteria;o__Gallionellales;f__Gallionellaceae;g__	blue							0.239124	0.0561665	-0.110146	-0.0731773	-0.0599497
k__Bacteria;p__Proteobacteria;c__Deltaproteobacteria;o__Desulfovibrionales;f__Desulfovibrionaceae;g__Desulfovibrio	blue	0.0960345	10.8519	0.200961	0.0030257	0.000213426	-14.1768	0.456963	-0.0595953	-0.0844057	-0.0732195	-0.0461343
k__Bacteria;p__Spirochaetes;c__Brachyspirae;o__Brachyspirales;f__Brachyspiraceae;g__Brachyspira	blue							0.544002	-0.0966651	-0.134849	-0.0742875	-0.037627
k__Bacteria;p__Spirochaetes;c__Spirochaetes;o__Spirochaetales;f__Spirochaetaceae;g__Treponema	blue							0.547354	-0.0955487	-0.135153	-0.0759781	-0.0412857
k__Bacteria;p__Tenericutes;c__Erysipelotrichi;o__Erysipelotrichales;f__Erysipelotrichaceae;g__	blue	0.0130935	1.47957	0.0643289	0.00729311	0.0165956	2.27552	0.13818	-0.139706	0.0204664	-0.076256	-0.0534973
k__Bacteria;p__Firmicutes;c__Clostridia;o__Clostridiales;f__Peptococcaceae;g__Peptococcus	blue	0.468843	52.9793	0.56967	0.00023566	0.000390199	1.65577	0.600577	-0.00982386	-0.181711	-0.0769465	0.0736669
k__Bacteria;p__Bacteroidetes;c__Bacteroidia;o__Bacteroidales;f__Prevotellaceae;g__Prevotella	blue	0.381001	43.0531	0.518712	0.00728904	0.00306277	-2.37989	0.383323	-0.0491662	-0.195819	-0.0774162	0.209872
k__Bacteria;p__Tenericutes;c__Erysipelotrichi;o__Erysipelotrichales;f__Erysipelotrichaceae;g__Allobaculum	blue	0.254147	28.7186	0.393405	3.41027e-05	6.07289e-06	-5.61555	0.344119	0.0546754	-0.12929	-0.082827	-0.0641682
k__Bacteria;p__Tenericutes;c__Erysipelotrichi;o__Erysipelotrichales;f__Erysipelotrichaceae;g__Catenibacterium	blue							0.646648	-0.129081	-0.159077	-0.083027	0.0619506
k__Bacteria;p__Tenericutes;c__Erysipelotrichi;o__Erysipelotrichales;f__Erysipelotrichaceae;g__Coprobacillus	blue	0.131311	14.8382	0.251494	6.50717e-05	0.000143983	2.21269	-0.0763512	0.267255	-0.037543	-0.0870391	-0.0974661
k__Bacteria;p__Proteobacteria;c__Deltaproteobacteria;o__Desulfovibrionales;f__Desulfovibrionaceae;g__LE30	blue	0.231342	26.1417	0.373453	6.3088e-05	7.04817e-06	-8.95098	0.406615	0.193986	-0.147667	-0.0877681	-0.0736422
k__Bacteria;p__Tenericutes;c__ML615J-28;o__;f__;g__	blue							0.300244	0.135294	-0.121256	-0.0878326	-0.0818829
k__Bacteria;p__Proteobacteria;c__Betaproteobacteria;o__Neisseriales;f__Neisseriaceae;g__Eikenella	blue	0.0112895	1.27571	0.057987	8.93772e-05	3.29331e-06	-27.139	-0.0222387	-0.0779579	0.0684698	-0.088134	0.0773958
k__Bacteria;p__Proteobacteria;c__Gammaproteobacteria;o__Pseudomonadales;f__Moraxellaceae;g__Acinetobacter	blue							0.032597	0.090866	-0.0374225	-0.088639	-0.0497768
k__Bacteria;p__Tenericutes;c__Mollicutes;o__RF39;f__;g__	blue	0.599748	67.7715	0.698675	0.000884729	0.000656128	-1.34841	0.435778	0.173115	-0.17286	-0.0895394	0.0215448
k__Bacteria;p__Actinobacteria;c__Actinobacteria;o__Coriobacteriales;f__;g__	blue	0.0262395	2.96506	0.0898503	8.30998e-05	0.000475542	5.72254	0.588575	-0.0628828	-0.119302	-0.0903045	0.0644259
k__Bacteria;p__Tenericutes;c__Erysipelotrichi;o__Erysipelotrichales;f__vadinHA31;g__RFN20	blue							0.471896	0.107843	-0.156141	-0.0920463	-0.0655171
k__Bacteria;p__Tenericutes;c__Erysipelotrichi;o__Erysipelotrichales;f__Erysipelotrichaceae;g__p-75-a5	blue							0.721464	-0.13292	-0.167369	-0.0922833	0.00102065
k__Bacteria;p__Cyanobacteria;c__4C0d-2;o__YS2;f__;g__	blue	0.497279	56.1925	0.5915	0.000252529	0.000124872	-2.0223	0.285848	0.244568	-0.0972152	-0.0940558	-0.0837945
k__Bacteria;p__Synergistetes;c__Synergistia;o__Synergistales;f__Synergistaceae;g__Cloacibacillus	blue	0.153387	17.3328	0.279561	9.9131e-05	0	N/A	0.0242312	0.0765353	0.0600607	-0.10109	-0.0151298
k__Bacteria;p__Firmicutes;c__Bacilli;o__Turicibacterales;f__Turicibacteraceae;g__Turicibacter	blue							0.145089	0.010038	-0.105996	-0.104073	-0.0671839
k__Bacteria;p__Bacteroidetes;c__Sphingobacteria;o__Sphingobacteriales;f__Sphingobacteriaceae;g__Sphingobacterium	blue	0.0529491	5.98325	0.135983	4.07608e-05	0	N/A	0.33469	0.135885	-0.137884	-0.108192	-0.0821825
k__Bacteria;p__Verrucomicrobia;c__Verrucomicrobiae;o__Verrucomicrobiales;f__Verrucomicrobiaceae;g__Akkermansia	blue	0.0804527	9.09116	0.181823	0.00567519	0.0237392	4.18297	-0.0429279	0.145782	0.171153	-0.108341	-0.0662012
k__Bacteria;p__Actinobacteria;c__Actinobacteria;o__Coriobacteriales;f__Coriobacteriaceae;g__Collinsella	blue	0.0899339	10.1625	0.195433	0.000400426	0.000790975	1.97534	0.557902	-0.0255437	-0.175925	-0.108551	0.213541
k__Bacteria;p__Actinobacteria;c__Actinobacteria;o__Coriobacteriales;f__Coriobacteriaceae;g__Slackia	blue	0.452971	51.1857	0.57512	1.70442e-05	2.92294e-05	1.71492	0.215741	0.0834478	0.000287236	-0.111255	-0.0274716
k__Bacteria;p__Firmicutes;c__Clostridia;o__Clostridiales;f__ClostridialesFamilyXIII.IncertaeSedis;g__	blue	0.972576	109.901	0.972576	0.000598201	0.000608545	1.01729	0.625074	-0.00104776	-0.232771	-0.114389	-0.00322008
k__Bacteria;p__Firmicutes;c__Clostridia;o__Clostridiales;f__Lachnospiraceae;g__Anaerostipes	blue	0.0265935	3.00506	0.0883841	0.000142826	5.06093e-05	-2.82214	0.207556	0.248022	-0.117936	-0.121398	-0.0512942
k__Bacteria;p__Firmicutes;c__Clostridia;o__Clostridiales;f__Catabacteriaceae;g__	blue	0.0241197	2.72553	0.0851728	0.00122099	0.000127238	-9.59606	0.356986	0.238523	-0.156615	-0.126485	-0.0731719
k__Bacteria;p__Firmicutes;c__Clostridia;o__Clostridiales;f__Lachnospiraceae;g__Eubacterium	blue	0.310156	35.0476	0.449328	0.00193248	0.00131814	-1.46606	0.259543	-0.0257329	-0.0462791	-0.135278	-0.0496502
k__Bacteria;p__Firmicutes;c__Clostridia;o__Clostridiales;f__Lachnospiraceae;g__Coprococcus	blue	0.00172222	0.194611	0.0194611	0.00888937	0.0024484	-3.63069	0.257406	0.114668	-0.169198	-0.138249	-0.107074
k__Bacteria;p__Firmicutes;c__Clostridia;o__Clostridiales;f__Lachnospiraceae;g__Roseburia	blue	0.0944233	10.6698	0.201318	0.00901628	0.00333049	-2.70719	0.184445	0.0326443	-0.156439	-0.144268	-0.0747768
k__Bacteria;p__Firmicutes;c__Clostridia;o__Clostridiales;f__Clostridiaceae;g__Clostridium	blue	0.369113	41.7098	0.508656	0.00563263	0.00381122	-1.47791	0.175785	-0.102499	0.00372697	-0.163648	-0.0792544
k__Bacteria;p__Firmicutes;c__Clostridia;o__Clostridiales;f__Lachnospiraceae;g__Dorea	blue	0.643067	72.6666	0.741496	0.00461289	0.00536706	1.16349	0.470258	0.232542	-0.107025	-0.165021	0.00334012
k__Bacteria;p__Firmicutes;c__Clostridia;o__Clostridiales;f__Ruminococcaceae;g__Ruminococcus	blue	0.278233	31.4403	0.413688	0.00280253	0.00190338	-1.47239	0.362203	0.347764	-0.243176	-0.1701	-0.0445087
k__Bacteria;p__Firmicutes;c__Clostridia;o__Clostridiales;f__Lachnospiraceae;g__Lachnospira	blue	0.00055836	0.0630946	0.0105158	0.00418964	0.000591712	-7.08054	0.236962	-0.0270707	-0.175635	-0.177561	-0.0573122
k__Bacteria;p__Firmicutes;c__Clostridia;o__Clostridiales;f__Lachnospiraceae;g__Clostridium	blue	0.0283654	3.20529	0.0890358	0.0511383	0.0375892	-1.36045	-0.220228	-0.109016	0.190267	-0.192582	-0.1683
k__Bacteria;p__Tenericutes;c__Erysipelotrichi;o__Erysipelotrichales;f__Erysipelotrichaceae;g__Holdemania	blue	0.951138	107.479	0.959631	0.000459778	0.000468489	1.01895	0.0551154	0.130198	-0.0424889	-0.197213	-0.149065
k__Bacteria;p__Firmicutes;c__Clostridia;o__Clostridiales;f__Ruminococcaceae;g__Eubacterium	blue	0.461624	52.1635	0.579594	0.000637552	0.00080954	1.26976	0.329996	0.414628	-0.208499	-0.201234	-0.0872473
k__Bacteria;p__Firmicutes;c__Clostridia;o__Clostridiales;f__Lachnospiraceae;g__Lachnobacterium	blue	0.109021	12.3193	0.219988	0.00129656	0.000830779	-1.56066	0.547071	-0.0601051	-0.182165	-0.252619	-0.01005
k__Bacteria;p__Firmicutes;c__Clostridia;o__Clostridiales;f__Ruminococcaceae;g__Oscillospira	blue	0.238804	26.9849	0.37479	0.00516976	0.00732719	1.41732	0.423872	0.459176	-0.136333	-0.258845	-0.092259
k__Bacteria;p__Firmicutes;c__Clostridia;o__Clostridiales;f__Lachnospiraceae;g__Blautia	blue	0.465067	52.5526	0.571224	0.0132385	0.0112236	-1.17953	0.501872	-0.0633273	-0.122458	-0.274851	-0.112208
k__Bacteria;p__Firmicutes;c__Clostridia;o__Clostridiales;f__Ruminococcaceae;g__Faecalibacterium	blue	0.000246188	0.0278192	0.00695481	0.0720851	0.0361347	-1.9949	0.255747	0.0204443	-0.160323	-0.286852	-0.103109
k__Bacteria;p__Firmicutes;c__Clostridia;o__Clostridiales;f__;g__	blue	0.0836485	9.45228	0.185339	0.0111958	0.00743597	-1.50563	0.702143	0.149335	-0.133957	-0.312316	-0.166025
k__Bacteria;p__Firmicutes;c__Clostridia;o__Clostridiales;f__Lachnospiraceae;g__	blue	0.678337	76.6521	0.766521	0.0843068	0.0790832	-1.06605	0.404767	-0.145266	0.184087	-0.312448	-0.092759
k__Bacteria;p__Firmicutes;c__Clostridia;o__Clostridiales;f__Ruminococcaceae;g__	blue	0.486228	54.9437	0.584508	0.0354261	0.0311252	-1.13818	0.828698	0.19241	-0.170921	-0.377691	-0.166392
k__Bacteria;p__Bacteroidetes;c__Bacteroidia;o__Bacteroidales;f__Porphyromonadaceae;g__Parabacteroides	brown	0.122615	13.8555	0.238888	0.0232646	0.039629	1.70341	-0.0693624	0.222624	-0.159033	0.0853586	-0.109824
k__Bacteria;p__Bacteroidetes;c__Bacteroidia;o__Bacteroidales;f__;g__	brown	0.859114	97.0799	0.890641	0.0219811	0.0233449	1.06204	-0.0430265	0.105908	-0.0710677	0.0577536	-0.0626661
k__Bacteria;p__Firmicutes;c__Clostridia;o__Clostridiales;f__Veillonellaceae;g__Acidaminococcus	brown	0.0349692	3.95153	0.106798	0.00117454	0.00401419	3.41766	-0.0522723	0.117191	-0.0507165	-0.0376547	-0.0986105
k__Bacteria;p__Proteobacteria;c__Alphaproteobacteria;o__;f__;g__	brown	0.174763	19.7482	0.299216	0.000185438	3.12075e-06	-59.4209	0.201433	0.270977	-0.106578	-0.0624273	-0.0589581
k__Bacteria;p__Bacteroidetes;c__Bacteroidia;o__Bacteroidales;f__Prevotellaceae;g__	brown	0.357908	40.4436	0.499304	0.000879485	9.5066e-05	-9.25131	0.175079	0.150106	-0.0981191	-0.0731894	-0.0492327
k__Bacteria;p__Proteobacteria;c__Betaproteobacteria;o__Burkholderiales;f__Alcaligenaceae;g__	brown	0.57666	65.1626	0.678777	0.00236339	0.00300748	1.27253	-0.0500545	0.489681	-0.0381533	-0.108605	-0.0891392
k__Bacteria;p__Firmicutes;c__Clostridia;o__Clostridiales;f__Peptococcaceae;g__	brown	0.774995	87.5745	0.834042	0.000704042	0.000866408	1.23062	0.00374327	0.698178	-0.0197293	-0.113735	-0.119485
k__Bacteria;p__Bacteroidetes;c__Bacteroidia;o__Bacteroidales;f__Porphyromonadaceae;g__	brown	0.695075	78.5435	0.770035	0.000570252	0.000666136	1.16814	0.181779	0.653969	-0.210246	-0.151987	-0.129081
k__Bacteria;p__Bacteroidetes;c__Bacteroidia;o__Bacteroidales;f__Rikenellaceae;g__	brown	0.0777955	8.7909	0.179406	0.000173351	0.000364221	2.10107	0.0946477	0.341219	0.0403248	-0.156973	-0.0517605
k__Bacteria;p__Firmicutes;c__Clostridia;o__Clostridiales;f__Ruminococcaceae;g__Anaerotruncus	brown	0.419923	47.4513	0.545417	0.00010654	0.000164437	1.54344	0.0104185	0.567149	0.065995	-0.160117	-0.117283
k__Bacteria;p__Bacteroidetes;c__Bacteroidia;o__Bacteroidales;f__Bacteroidaceae;g__Bacteroides	brown	0.0455925	5.15196	0.128799	0.377232	0.313072	-1.20494	-0.334626	0.110624	-0.211309	-0.177142	-0.247414
k__Bacteria;p__Proteobacteria;c__Deltaproteobacteria;o__Desulfovibrionales;f__Desulfovibrionaceae;g__Bilophila	brown	0.0150935	1.70557	0.0682228	0.00404739	0.00145007	-2.79118	-0.0215655	0.351	0.000539111	-0.180014	-0.167775
k__Bacteria;p__Firmicutes;c__Clostridia;o__Clostridiales;f__Veillonellaceae;g__Phascolarctobacterium	brown	0.00576138	0.651036	0.0434024	0.00503012	0.00150045	-3.3524	0.130431	0.155541	0.0179331	-0.194574	-0.0683201
k__Bacteria;p__Bacteroidetes;c__Bacteroidia;o__Bacteroidales;f__Porphyromonadaceae;g__Odoribacter	brown	0.00661839	0.747878	0.0439928	0.00117334	0.0026541	2.26201	0.0564635	0.778355	-0.136848	-0.23198	-0.168678
k__Bacteria;p__Bacteroidetes;c__Bacteroidia;o__Bacteroidales;f__Rikenellaceae;g__Alistipes	brown	0.749113	84.6497	0.81394	0.0132427	0.0145758	1.10066	0.164263	0.735194	-0.190516	-0.251096	-0.19574
k__Bacteria;p__Tenericutes;c__Erysipelotrichi;o__Erysipelotrichales;f__Erysipelotrichaceae;g__Clostridium	green	0.328795	37.1538	0.470302	0.0126334	0.00911841	-1.38548	-0.103483	-0.255593	0.649342	-0.0418608	0.113552
k__Bacteria;p__Firmicutes;c__Clostridia;o__Clostridiales;f__Lachnospiraceae;g__Oribacterium	green	0.0171408	1.93691	0.0717373	0.000351106	0.000735205	2.09397	-0.159614	0.0119784	0.18048	-0.0428541	-0.035281
k__Bacteria;p__Firmicutes;c__Clostridia;o__Clostridiales;f__Lachnospiraceae;g__Ruminococcus	green	0.107131	12.1058	0.220105	0.102579	0.0757342	-1.35446	-0.282147	-0.199167	0.547873	-0.0515221	0.147545
k__Bacteria;p__Actinobacteria;c__Actinobacteria;o__Coriobacteriales;f__Coriobacteriaceae;g__Eggerthella	green	0.0068457	0.773564	0.0429758	0.000145684	0.000407418	2.79658	-0.139076	-0.0134234	0.564641	-0.0805276	-0.0729276
k__Bacteria;p__Firmicutes;c__Clostridia;o__Clostridiales;f__Ruminococcaceae;g__Clostridium	green	0.0643818	7.27514	0.15479	0.00966835	0.0134473	1.39085	-0.22783	0.00477178	0.837575	-0.216743	-0.107273
k__Bacteria;p__Proteobacteria;c__Gammaproteobacteria;o__Enterobacteriales;f__Enterobacteriaceae;g__	turquoise	0.0240325	2.71567	0.0876022	0.0329679	0.0677311	2.05446	-0.268055	-0.27567	-0.133962	0.924475	0.299265
k__Bacteria;p__Proteobacteria;c__Gammaproteobacteria;o__Enterobacteriales;f__Enterobacteriaceae;g__Rahnella	turquoise	0.00821301	0.92807	0.0464035	0.0023186	0.0061254	2.64185	-0.257346	-0.253843	-0.147574	0.923288	0.228589
k__Bacteria;p__Proteobacteria;c__Gammaproteobacteria;o__Enterobacteriales;f__Enterobacteriaceae;g__Serratia	turquoise	0.0188757	2.13296	0.076177	0.000466145	0.00115912	2.4866	-0.249569	-0.251641	-0.118361	0.890841	0.225457
k__Bacteria;p__Proteobacteria;c__Gammaproteobacteria;o__Chromatiales;f__;g__	turquoise	0.000694674	0.0784981	0.011214	7.07135e-05	0.00029473	4.16795	-0.234213	-0.216023	-0.0565556	0.830456	0.215837
k__Bacteria;p__Proteobacteria;c__Gammaproteobacteria;o__Enterobacteriales;f__Enterobacteriaceae;g__Escherichia	turquoise	0.0608383	6.87473	0.152772	7.60155e-05	0.00017416	2.29112	-0.199623	-0.196284	-0.103591	0.754431	0.125184
k__Bacteria;p__Proteobacteria;c__Gammaproteobacteria;o__Enterobacteriales;f__Enterobacteriaceae;g__Pantoea	turquoise	0.356362	40.2689	0.503362	8.35922e-05	0.000119478	1.42929	-0.207908	-0.217935	-0.127455	0.748953	0.38331
k__Bacteria;p__Proteobacteria;c__Gammaproteobacteria;o__Enterobacteriales;f__Enterobacteriaceae;g__Plesiomonas	turquoise	0.0133442	1.5079	0.062829	4.19698e-05	0.000121797	2.90203	-0.198607	-0.216768	-0.135303	0.730398	0.206932
k__Bacteria;p__Proteobacteria;c__Gammaproteobacteria;o__Enterobacteriales;f__Enterobacteriaceae;g__Cronobacter	turquoise	0.10961	12.3859	0.217297	3.1025e-05	7.29572e-05	2.35156	-0.194248	-0.1883	-0.182788	0.701032	0.196043
k__Bacteria;p__Proteobacteria;c__Gammaproteobacteria;o__Alteromonadales;f__;g__Alkalimonas	turquoise	0.0208709	2.35841	0.0813244	3.22801e-05	8.59424e-05	2.6624	-0.227256	-0.20069	-0.130683	0.682445	0.274454
k__Bacteria;p__Proteobacteria;c__Betaproteobacteria;o__Burkholderiales;f__Oxalobacteraceae;g__	turquoise	0.163248	18.447	0.292809	0.00011529	0.000180814	1.56834	-0.238843	-0.216643	-0.176279	0.678763	0.15929
k__Bacteria;p__Proteobacteria;c__Gammaproteobacteria;o__;f__;g__	turquoise							-0.164727	-0.167424	-0.194685	0.673364	0.410226
k__Bacteria;p__Firmicutes;c__Bacilli;o__Lactobacillales;f__Enterococcaceae;g__Melissococcus	turquoise							-0.116601	-0.132826	-0.160655	0.582622	0.311362
k__Bacteria;p__Proteobacteria;c__Gammaproteobacteria;o__Oceanospirillales;f__HTCC2188;g__HTCC	turquoise							-0.0840932	-0.080282	-0.122641	0.549234	0.265233
k__Bacteria;p__Proteobacteria;c__Gammaproteobacteria;o__Thiotrichales;f__Piscirickettsiaceae;g__Methylophaga	turquoise	0.0522319	5.9022	0.140529	1.09554e-05	4.1844e-05	3.81949	-0.13135	-0.0949448	-0.0420064	0.474525	0.219535
k__Bacteria;p__Firmicutes;c__Bacilli;o__Lactobacillales;f__Enterococcaceae;g__Enterococcus	turquoise	0.00202064	0.228333	0.017564	4.89105e-05	0.00425699	87.0362	-0.132926	-0.127657	-0.0738949	0.462538	0.256369
k__Bacteria;p__Proteobacteria;c__Epsilonproteobacteria;o__Campylobacterales;f__Campylobacteraceae;g__Campylobacter	turquoise	0.403906	45.6414	0.530714	3.50345e-05	2.12012e-05	-1.65247	-0.0959471	-0.139794	-0.152059	0.449936	0.464355
k__Bacteria;p__Firmicutes;c__Bacilli;o__Lactobacillales;f__Enterococcaceae;g__Vagococcus	turquoise	0.00174717	0.19743	0.0179482	1.32905e-05	0.00148655	111.85	-0.131202	-0.12778	-0.0541274	0.440562	0.250027
k__Bacteria;p__Firmicutes;c__Bacilli;o__Bacillales;f__Bacillaceae;g__Bacillus	turquoise	0.0216242	2.44354	0.0814512	2.86407e-05	0.000437726	15.2833	-0.10352	-0.0834818	-0.103995	0.407832	0.120242
k__Bacteria;p__Proteobacteria;c__Gammaproteobacteria;o__Alteromonadales;f__Idiomarinaceae;g__	turquoise							-0.0584619	-0.0871496	-0.0760043	0.378991	-0.0117557
k__Bacteria;p__Proteobacteria;c__Gammaproteobacteria;o__Oceanospirillales;f__Alteromonadaceae;g__Cellvibrio	turquoise							-0.0733995	-0.0823255	0.136951	0.371843	0.0522481
k__Bacteria;p__Proteobacteria;c__Gammaproteobacteria;o__Enterobacteriales;f__Enterobacteriaceae;g__Erwinia	turquoise	0.791389	89.427	0.843651	0.00017704	0.000154551	-1.14551	-0.173714	-0.200569	0.12217	0.358271	0.276097
k__Bacteria;p__Proteobacteria;c__Alphaproteobacteria;o__Rhizobiales;f__Hyphomicrobiaceae;g__Devosia	turquoise							-0.0649758	-0.0706448	-0.0627131	0.35544	0.454903
k__Bacteria;p__Firmicutes;c__Bacilli;o__Lactobacillales;f__Lactobacillaceae;g__Lactobacillus	turquoise	0.0727507	8.22083	0.171267	6.47025e-05	0.00146525	22.646	-0.0769137	-0.0569663	-0.0983395	0.342165	0.106052
k__Bacteria;p__Proteobacteria;c__Betaproteobacteria;o__Rhodocyclales;f__;g__	turquoise							-0.110481	-0.0730604	-0.108142	0.34087	0.0808417
k__Bacteria;p__Proteobacteria;c__Gammaproteobacteria;o__Chromatiales;f__Halothiobacillaceae;g__Halothiobacillus	turquoise							-0.0805763	-0.0297705	-0.116572	0.326747	0.0156128
k__Bacteria;p__Proteobacteria;c__Gammaproteobacteria;o__Enterobacteriales;f__Enterobacteriaceae;g__Raoultella	turquoise							-0.0948697	-0.0831455	-0.0410368	0.319207	-0.0311445
k__Bacteria;p__Proteobacteria;c__Gammaproteobacteria;o__Vibrionales;f__Vibrionaceae;g__Photobacterium	turquoise							0.0659399	-0.0536438	-0.0898118	0.303252	0.159056
k__Bacteria;p__Bacteroidetes;c__Sphingobacteria;o__Sphingobacteriales;f__Cyclobacteriaceae;g__Aquiflexum	turquoise							-0.0518521	-0.0314133	-0.116166	0.288306	0.0196353
k__Bacteria;p__Actinobacteria;c__Actinobacteria;o__Bifidobacteriales;f__Bifidobacteriaceae;g__Alloscardovia	turquoise							-0.0810266	-0.0785617	-0.0581329	0.281215	0.0868167
k__Bacteria;p__Actinobacteria;c__Actinobacteria;o__Actinomycetales;f__Micrococcaceae;g__Renibacterium	turquoise							-0.096582	-0.086145	-0.0482825	0.278623	0.203876
k__Bacteria;p__Proteobacteria;c__Gammaproteobacteria;o__Enterobacteriales;f__Enterobacteriaceae;g__Proteus	turquoise	0.0454987	5.14135	0.13183	3.84159e-05	0.000204964	5.33538	-0.102966	-0.0343421	-0.120452	0.267847	0.0233333
k__Bacteria;p__Proteobacteria;c__Gammaproteobacteria;o__Chromatiales;f__Sinobacteraceae;g__	turquoise							-0.0727766	-0.0431021	-0.0607627	0.259809	-0.0301846
k__Bacteria;p__Proteobacteria;c__Betaproteobacteria;o__Methylophilales;f__Methylophilaceae;g__Methylobacillus	turquoise							-0.0789539	-0.0457888	-0.101354	0.252162	0.163302
k__Bacteria;p__Proteobacteria;c__Betaproteobacteria;o__Burkholderiales;f__Burkholderiaceae;g__Burkholderia	turquoise	0.236952	26.7756	0.377121	2.41183e-05	5.70053e-05	2.36357	-0.0935932	-0.114026	-0.0619866	0.250236	0.175139
k__Bacteria;p__Fusobacteria;c__Fusobacteria;o__Fusobacteriales;f__Fusobacteriaceae;g__Leptotrichia	turquoise	0.882841	99.761	0.906918	0.000117726	0.000105015	-1.12104	-0.0962359	-0.0911927	-0.00462069	0.248539	0.322223
k__Bacteria;p__Proteobacteria;c__Gammaproteobacteria;o__Aeromonadales;f__Aeromonadaceae;g__	turquoise							-0.0857918	-0.0838776	-0.0166239	0.240978	-0.0622095
k__Bacteria;p__Firmicutes;c__Clostridia;o__Clostridiales;f__Lachnospiraceae;g__Moryella	turquoise							-0.0898548	-0.0121765	-0.0833111	0.222578	0.0119235
k__Bacteria;p__Chloroflexi;c__TK17;o__S085;f__;g__	turquoise							-0.091582	-0.101497	-0.0164544	0.220421	0.259009
k__Bacteria;p__Actinobacteria;c__Actinobacteria;o__Actinomycetales;f__Actinomycetaceae;g__	turquoise							-0.0653408	-0.0721995	-0.0764371	0.217698	0.177531
k__Bacteria;p__Proteobacteria;c__Betaproteobacteria;o__Burkholderiales;f__Comamonadaceae;g__	turquoise	0.746303	84.3322	0.818759	1.86774e-05	2.36401e-05	1.26571	-0.0715289	-0.106281	-0.0563234	0.196604	0.265451
k__Bacteria;p__Chloroflexi;c__Anaerolineae;o__Caldilineales;f__Caldilineaceae;g__Caldilinea	turquoise							-0.0917593	-0.0943953	-0.0372466	0.192636	0.218842
k__Bacteria;p__Proteobacteria;c__Betaproteobacteria;o__Burkholderiales;f__Comamonadaceae;g__Acidovorax	turquoise	0.690648	78.0432	0.772705	2.74546e-05	1.94504e-05	-1.41152	-0.098772	-0.104577	-0.0164098	0.192245	0.263585
No blast hit;Other;Other;Other;Other;Other	turquoise	0.00619425	0.699951	0.0437469	0.00103238	0.00275736	2.67087	-0.0392678	0.0921626	-0.144638	0.190069	0.142608
k__Bacteria;p__Bacteroidetes;c__Bacteroidia;o__Bacteroidales;f__Porphyromonadaceae;g__Porphyromonas	turquoise	0.463007	52.3198	0.574943	3.99832e-05	2.30721e-05	-1.73297	-0.0180846	0.0120534	-0.0928986	0.178831	0.257352
k__Bacteria;p__Firmicutes;c__Clostridia;o__Clostridiales;f__ClostridialesFamilyXI.IncertaeSedis;g__	turquoise	0.258195	29.176	0.39427	0.000111751	0.000272971	2.44267	0.0218935	-0.0817369	-0.00587788	0.175567	0.229108
k__Bacteria;p__Proteobacteria;c__Gammaproteobacteria;o__Legionellales;f__Coxiellaceae;g__	turquoise							-0.0860086	-0.0204423	-0.120784	0.17532	0.0132608
k__Bacteria;p__Proteobacteria;c__Gammaproteobacteria;o__Enterobacteriales;f__Enterobacteriaceae;g__Buttiauxella	turquoise							-0.0292476	-0.0974138	0.112187	0.173941	0.140595
k__Bacteria;p__Proteobacteria;c__Gammaproteobacteria;o__Pasteurellales;f__Pasteurellaceae;g__Gallibacterium	turquoise							-0.0596552	-0.0711011	-0.0840321	0.165419	0.348473
k__Bacteria;p__Proteobacteria;c__Alphaproteobacteria;o__Rhizobiales;f__Phyllobacteriaceae;g__Phyllobacterium	turquoise							-0.00599036	-0.0394943	0.00573449	0.164341	0.135937
k__Bacteria;p__Proteobacteria;c__Gammaproteobacteria;o__Pasteurellales;f__Pasteurellaceae;g__Aggregatibacter	turquoise							-0.0686528	-0.10788	-0.0677819	0.163868	0.489102
k__Bacteria;p__Proteobacteria;c__Betaproteobacteria;o__Burkholderiales;f__Oxalobacteraceae;g__Massilia	turquoise							-0.0397088	-0.0428807	-0.00922794	0.162759	0.15205
k__Bacteria;p__Chloroflexi;c__TK17;o__;f__;g__	turquoise							-0.0606794	-0.0680992	-0.011246	0.160891	0.230933
k__Bacteria;p__Firmicutes;c__Bacilli;o__Lactobacillales;f__Aerococcaceae;g__Facklamia	turquoise							-0.0760429	-0.0767863	-0.000851893	0.154733	0.0880067
k__Bacteria;p__Proteobacteria;c__Betaproteobacteria;o__Burkholderiales;f__;g__	turquoise	0.00018945	0.0214078	0.00713594	8.13358e-06	0.000261378	32.1356	-0.116167	-0.00888135	0.0372082	0.152275	0.11574
k__Bacteria;p__Proteobacteria;c__Betaproteobacteria;o__Burkholderiales;f__Comamonadaceae;g__Ramlibacter	turquoise							-0.0867471	-0.067548	-0.0856721	0.145057	0.168718
k__Bacteria;p__Proteobacteria;c__Betaproteobacteria;o__Neisseriales;f__Neisseriaceae;g__Kingella	turquoise							0.0856107	-0.083862	-0.0985697	0.14291	0.365176
k__Bacteria;p__Firmicutes;c__Bacilli;o__;f__;g__	turquoise							-0.0960264	-0.0118301	0.0896825	0.142683	-0.0742028
k__Bacteria;p__Proteobacteria;c__Gammaproteobacteria;o__Pasteurellales;f__Pasteurellaceae;g__Bibersteinia	turquoise							-0.0572187	-0.0611595	-0.0429886	0.130878	0.28613
k__Bacteria;p__Firmicutes;c__Bacilli;o__Lactobacillales;f__Carnobacteriaceae;g__	turquoise	0.926599	104.706	0.943294	6.14758e-05	5.54172e-05	-1.10933	-0.0469637	-0.0974057	0.0601438	0.129119	0.529364
k__Bacteria;p__Proteobacteria;c__Gammaproteobacteria;o__Enterobacteriales;f__Enterobacteriaceae;g__Citrobacter	turquoise							-0.0733293	-0.0809962	-0.0328589	0.127738	0.205163
k__Bacteria;p__Actinobacteria;c__Actinobacteria;o__Bifidobacteriales;f__;g__	turquoise	0.0435944	4.92616	0.129636	1.33174e-05	4.96148e-05	3.72556	-0.0802897	-0.0593307	0.0193715	0.100315	0.122423
k__Bacteria;p__Firmicutes;c__Bacilli;o__Bacillales;f__Bacillaceae;g__Oceanobacillus	turquoise							-0.082189	-0.0921413	0.274534	0.0996937	0.132281
k__Bacteria;p__Firmicutes;c__Clostridia;o__Clostridiales;f__ClostridialesFamilyXIII.IncertaeSedis;g__Mogibacterium	turquoise							-0.099204	-0.113244	0.176528	0.0969899	0.113834
k__Bacteria;p__Actinobacteria;c__Actinobacteria;o__Bifidobacteriales;f__Bifidobacteriaceae;g__	turquoise							-0.0803952	-0.0685163	0.0902993	0.0868174	-0.0528251
k__Bacteria;p__Cyanobacteria;c__Chloroplast;o__Streptophyta;f__;g__	turquoise							-0.0342542	-0.00407218	-0.10352	0.0792938	0.0874468
k__Bacteria;p__Proteobacteria;c__Betaproteobacteria;o__Burkholderiales;f__Burkholderiaceae;g__Ralstonia	turquoise							0.016867	0.105448	-0.0574041	0.0753435	0.0546239
k__Bacteria;p__Bacteroidetes;c__Sphingobacteria;o__Sphingobacteriales;f__Flexibacteraceae;g__Hymenobacter	turquoise							-0.0675776	0.0296958	-0.0776482	0.0704915	-0.0582356
k__Bacteria;p__TM7;c__TM7-3;o__EW055;f__;g__	turquoise	0.292445	33.0463	0.429172	9.10292e-06	1.7996e-05	1.97694	-0.0598645	-0.0848361	0.103095	0.0701692	0.169192
k__Bacteria;p__Proteobacteria;c__Alphaproteobacteria;o__Rhizobiales;f__Bradyrhizobiaceae;g__Bradyrhizobium	turquoise							-0.0406378	0.0169531	0.0379473	0.0609063	0.114725
k__Bacteria;p__Firmicutes;c__Clostridia;o__Clostridiales;f__ClostridialesFamilyXI.IncertaeSedis;g__Peptoniphilus	turquoise							0.00585766	-0.0838792	-0.00443824	0.0552716	0.169562
k__Bacteria;p__Bacteroidetes;c__Bacteroidia;o__Bacteroidales;f__Porphyromonadaceae;g__CandidatusAzobacteroides	turquoise							-0.0672516	0.0381575	-0.0462539	0.0515227	0.110693
k__Bacteria;p__Proteobacteria;c__Alphaproteobacteria;o__Rhodospirillales;f__Acetobacteraceae;g__	turquoise	0.0279117	3.15402	0.090115	4.15011e-05	0.00244642	58.9483	-0.0793889	-0.0916401	0.255585	0.0483903	0.0971298
k__Bacteria;p__Proteobacteria;c__Deltaproteobacteria;o__MIZ46;f__;g__	turquoise							-0.0371611	0.174873	-0.0477304	0.0474713	0.0421311
k__Bacteria;p__Proteobacteria;c__Gammaproteobacteria;o__Oceanospirillales;f__HTCC2089;g__	turquoise							0.0505173	-0.0573507	-0.131026	0.0456065	0.180101
k__Bacteria;p__Firmicutes;c__Clostridia;o__Clostridiales;f__ClostridialesFamilyXIII.IncertaeSedis;g__Anaerovorax	turquoise							-0.0196923	-0.036904	0.099007	0.0446837	0.0394729
k__Bacteria;p__Proteobacteria;c__Gammaproteobacteria;o__Aeromonadales;f__Aeromonadaceae;g__Aeromonas	turquoise							0.0850521	-0.0360746	-0.0126737	0.0420953	0.111281
k__Bacteria;p__Proteobacteria;c__Gammaproteobacteria;o__Enterobacteriales;f__Enterobacteriaceae;g__Leclercia	turquoise							-0.0308759	-0.0567636	0.0884626	0.036406	0.3946
k__Bacteria;p__Proteobacteria;c__Betaproteobacteria;o__Methylophilales;f__Methylophilaceae;g__	turquoise							-0.028202	-0.042922	-0.00454568	0.0335954	-0.0143061
k__Bacteria;p__Proteobacteria;c__Gammaproteobacteria;o__Alteromonadales;f__Shewanellaceae;g__Shewanella	turquoise							-0.0513703	-0.0109983	-0.0785273	0.0328093	-0.0493539
k__Bacteria;p__Fusobacteria;c__Fusobacteria;o__Fusobacteriales;f__Fusobacteriaceae;g__Fusobacterium	turquoise	0.171197	19.3453	0.30227	0.00672504	0.0174118	2.58909	-0.119163	-0.0239334	-0.0336707	0.0301788	0.00229099
k__Bacteria;p__Actinobacteria;c__Actinobacteria;o__Actinomycetales;f__Micrococcaceae;g__Kocuria	turquoise							0.0478102	-0.0956413	0.0538785	0.0279034	0.244706
k__Bacteria;p__Proteobacteria;c__Gammaproteobacteria;o__Acidithiobacillales;f__Acidithiobacillaceae;g__Acidithiobacillus	turquoise							-0.0441761	-0.0615397	0.088322	0.017674	0.251002
k__Bacteria;p__Actinobacteria;c__Actinobacteria;o__Coriobacteriales;f__Coriobacteriaceae;g__Atopobium	turquoise	0.00135516	0.153133	0.0170148	3.15358e-05	0.000210246	6.66689	-0.10538	-0.0702692	0.475565	0.0176048	0.178738
k__Bacteria;p__Proteobacteria;c__Gammaproteobacteria;o__Alteromonadales;f__Alteromonadaceae;g__	turquoise							-0.0423417	-0.0476802	0.0751462	0.0164433	-0.0388835
k__Bacteria;p__Firmicutes;c__Bacilli;o__Lactobacillales;f__Aerococcaceae;g__Abiotrophia	turquoise							0.165216	0.00994175	0.156459	0.00794254	0.0426538
k__Bacteria;p__Cyanobacteria;c__Synechococcophycideae;o__Synechococcales;f__Synechococcaceae;g__Synechococcus	turquoise							-0.0784288	0.0164029	0.027435	0.00762308	-0.0345096
k__Bacteria;p__Firmicutes;c__Bacilli;o__Bacillales;f__Staphylococcaceae;g__Salinicoccus	turquoise							-0.0459528	-0.03148	0.00710252	-0.00107921	-0.0326336
k__Bacteria;p__Actinobacteria;c__Actinobacteria;o__Actinomycetales;f__Corynebacteriaceae;g__Corynebacterium	turquoise							0.109154	0.148893	0.0174838	-0.00234128	0.146404
k__Bacteria;p__Chloroflexi;c__Dehalococcoidetes;o__Dehalococcoidales;f__Dehalococcoidaceae;g__	turquoise							-0.0682593	-0.0870613	0.141266	-0.0024164	-0.0567848
k__Bacteria;p__Proteobacteria;c__Betaproteobacteria;o__Burkholderiales;f__;g__Thiomonas	turquoise							0.138262	-0.0311755	-0.105535	-0.0057735	0.329932
k__Bacteria;p__Chloroflexi;c__SOGA31;o__;f__;g__	turquoise							0.0361922	-0.0322962	0.0375873	-0.00665484	0.0298337
k__Bacteria;p__Proteobacteria;c__Gammaproteobacteria;o__Enterobacteriales;f__Enterobacteriaceae;g__Klebsiella	turquoise							-0.0580999	-0.108101	0.0282687	-0.0118799	0.165969
k__Bacteria;p__TM7;c__TM7-3;o__;f__;g__	turquoise							-0.012899	-0.000247147	-0.0465827	-0.0122114	-0.0759588
k__Bacteria;p__Proteobacteria;c__Betaproteobacteria;o__Burkholderiales;f__Comamonadaceae;g__Brachymonas	turquoise							0.0186352	0.0292704	-0.0312563	-0.0134756	0.0434561
k__Bacteria;p__Proteobacteria;c__Deltaproteobacteria;o__Desulfovibrionales;f__Desulfovibrionaceae;g__	turquoise							0.23443	-0.0355273	-0.0993685	-0.0140342	-0.00368025
k__Bacteria;p__Firmicutes;c__Clostridia;o__Clostridiales;f__Veillonellaceae;g__Anaeroglobus	turquoise							-0.0742785	-0.0514872	0.041394	-0.0144986	-0.0456767
k__Bacteria;p__Firmicutes;c__Bacilli;o__Bacillales;f__Listeriaceae;g__Listeria	turquoise							-0.0459155	-0.0468025	0.0945788	-0.0174347	-0.0325811
k__Bacteria;p__Actinobacteria;c__Actinobacteria;o__Actinomycetales;f__Actinomycetaceae;g__Mobiluncus	turquoise							-0.0294618	0.0940993	0.0721489	-0.0220119	-0.0295519
k__Bacteria;p__Tenericutes;c__Mollicutes;o__Anaeroplasmatales;f__Anaeroplasmataceae;g__Asteroleplasma	turquoise							0.139225	0.181883	-0.10777	-0.02393	0.0858928
k__Bacteria;p__Proteobacteria;c__Alphaproteobacteria;o__Sphingomonadales;f__Sphingomonadaceae;g__Sphingomonas	turquoise							-0.0199643	-0.0535418	0.015037	-0.0242797	-0.022573
k__Bacteria;p__Firmicutes;c__Clostridia;o__Clostridiales;f__Peptostreptococcaceae;g__Peptostreptococcus	turquoise	0.0155399	1.756	0.0675386	7.66982e-05	0.0103957	135.541	-0.0719876	-0.0977096	0.421739	-0.0260115	0.0873063
k__Bacteria;p__Firmicutes;c__Bacilli;o__Bacillales;f__Bacillaceae;g__	turquoise							0.0699778	-0.0936928	0.0443539	-0.0271398	0.304412
k__Bacteria;p__Proteobacteria;c__Gammaproteobacteria;o__Chromatiales;f__Chromatiaceae;g__	turquoise							0.0689507	0.0339954	-0.0362299	-0.0293939	-0.0309481
k__Bacteria;p__Chloroflexi;c__Anaerolineae;o__SJA-101;f__SHA-31;g__	turquoise							-0.0545845	-0.0758922	-0.00691653	-0.0299381	0.0512973
k__Bacteria;p__Proteobacteria;c__Epsilonproteobacteria;o__Campylobacterales;f__Helicobacteraceae;g__Sulfurimonas	turquoise							-0.0371299	-0.00109443	0.000445962	-0.0309154	0.0533433
k__Bacteria;p__Acidobacteria;c__Chloracidobacteria;o__;f__;g__	turquoise							-0.00203668	0.0281491	-0.0215532	-0.0310734	-0.0332895
k__Bacteria;p__Firmicutes;c__Clostridia;o__Clostridiales;f__Clostridiaceae;g__	turquoise	0.389832	44.051	0.518247	0.0038162	0.00123242	-3.09652	-0.0818331	-0.101131	0.240956	-0.0313389	-0.0164227
k__Bacteria;p__Firmicutes;c__Clostridia;o__Clostridiales;f__Veillonellaceae;g__Selenomonas	turquoise							-0.0751121	-0.0673517	0.173227	-0.0322142	-0.000770595
k__Bacteria;p__Proteobacteria;c__Alphaproteobacteria;o__Rhizobiales;f__Phyllobacteriaceae;g__	turquoise							0.0778663	-0.0624044	0.0195942	-0.0324369	-0.0444315
k__Bacteria;p__Bacteroidetes;c__Bacteroidia;o__Bacteroidales;f__Porphyromonadaceae;g__Dysgonomonas	turquoise							-0.0482869	0.0523678	0.243393	-0.0326685	-0.022491
k__Bacteria;p__Firmicutes;c__Clostridia;o__Clostridiales;f__Syntrophomonadaceae;g__Syntrophomonas	turquoise							0.0542683	0.0360222	-0.0514231	-0.0336666	-0.0537273
k__Bacteria;p__Proteobacteria;c__Alphaproteobacteria;o__Rhizobiales;f__Brucellaceae;g__Ochrobactrum	turquoise							-0.0508495	0.0714252	0.095306	-0.0346514	-0.0245234
k__Bacteria;p__Actinobacteria;c__Actinobacteria;o__Bifidobacteriales;f__Bifidobacteriaceae;g__Scardovia	turquoise							-0.0650503	-0.0869614	0.287765	-0.0353247	0.0615525
k__Bacteria;p__Proteobacteria;c__Alphaproteobacteria;o__Caulobacterales;f__Caulobacteraceae;g__	turquoise							0.0430406	0.20641	-0.0450187	-0.0353763	-0.0567295
k__Bacteria;p__Actinobacteria;c__Actinobacteria;o__Actinomycetales;f__Actinomycetaceae;g__Varibaculum	turquoise							-0.0174642	-0.0468365	0.0794408	-0.0355988	-0.00874535
k__Bacteria;p__Firmicutes;c__Clostridia;o__Clostridiales;f__Lachnospiraceae;g__Shuttleworthia	turquoise							-0.0260614	-0.0350949	0.0328683	-0.0373025	-0.00122133
k__Bacteria;p__Firmicutes;c__Bacilli;o__Bacillales;f__Staphylococcaceae;g__Staphylococcus	turquoise							0.0515542	0.0878999	0.0834961	-0.0377993	0.0106678
k__Bacteria;p__Proteobacteria;c__Betaproteobacteria;o__Neisseriales;f__Neisseriaceae;g__	turquoise							-0.0206821	-0.0443239	-0.0386355	-0.0386005	0.239836
k__Bacteria;p__Proteobacteria;c__Betaproteobacteria;o__Burkholderiales;f__Comamonadaceae;g__Hylemonella	turquoise							0.0120958	-0.0504271	0.017225	-0.0395782	0.0269482
k__Bacteria;p__Firmicutes;c__Bacilli;o__Bacillales;f__Alicyclobacillaceae;g__Alicyclobacillus	turquoise							-0.0382261	-0.0331835	0.0444372	-0.0401294	-0.0400758
k__Bacteria;p__Proteobacteria;c__Alphaproteobacteria;o__Rhizobiales;f__Brucellaceae;g__Pseudochrobactrum	turquoise							-0.0225268	0.00343755	-0.0289582	-0.0410048	-0.0411687
k__Bacteria;p__Firmicutes;c__Clostridia;o__Clostridiales;f__ClostridialesFamilyXI.IncertaeSedis;g__Tissierella	turquoise							-0.0389766	-0.0120651	0.0429163	-0.0415408	-0.0516879
k__Bacteria;p__Firmicutes;c__Clostridia;o__Clostridiales;f__ClostridialesFamilyXI.IncertaeSedis;g__Sedimentibacter	turquoise							0.0519388	0.0394421	-0.0579802	-0.0415736	-0.0615817
k__Bacteria;p__Verrucomicrobia;c__Verrucomicrobiae;o__Verrucomicrobiales;f__Verrucomicrobiaceae;g__Prosthecobacter	turquoise							0.0118792	0.00666833	-0.0354188	-0.0446813	-0.0504012
k__Bacteria;p__Proteobacteria;c__Betaproteobacteria;o__Rhodocyclales;f__Rhodocyclaceae;g__Methyloversatilis	turquoise							0.000744396	-0.010733	-0.0831635	-0.0446919	-0.00523414
k__Bacteria;p__Proteobacteria;c__Gammaproteobacteria;o__Enterobacteriales;f__Enterobacteriaceae;g__Providencia	turquoise							-0.0363635	-0.0575853	0.0277279	-0.045745	0.0279196
k__Bacteria;p__Proteobacteria;c__Betaproteobacteria;o__Rhodocyclales;f__Rhodocyclaceae;g__Thauera	turquoise							-0.0234374	-0.00350957	0.138196	-0.0459599	0.00354298
k__Bacteria;p__Actinobacteria;c__Actinobacteria;o__Actinomycetales;f__Corynebacteriaceae;g__	turquoise							0.00817425	0.16063	-0.00226889	-0.046539	-0.0545864
k__Bacteria;p__Firmicutes;c__Clostridia;o__Clostridiales;f__D2;g__	turquoise							0.053494	0.0368907	-0.0751921	-0.0466845	-0.068615
k__Bacteria;p__Proteobacteria;c__Deltaproteobacteria;o__Desulfuromonadales;f__Geobacteraceae;g__	turquoise							-0.0193025	-0.0399787	-0.00536785	-0.0476978	0.0232702
k__Bacteria;p__Actinobacteria;c__Actinobacteria;o__Actinomycetales;f__Micrococcaceae;g__Micrococcus	turquoise							-0.00222437	-0.0468717	-0.0402749	-0.0479805	-0.0395807
k__Bacteria;p__Bacteroidetes;c__Sphingobacteria;o__Sphingobacteriales;f__;g__	turquoise							0.00335091	0.0347368	0.0215967	-0.0483375	0.00836401
k__Bacteria;p__Proteobacteria;c__Gammaproteobacteria;o__Oceanospirillales;f__OM60;g__	turquoise							-0.0476805	-0.059271	0.0932102	-0.0483992	0.152601
k__Bacteria;p__Proteobacteria;c__Betaproteobacteria;o__Burkholderiales;f__;g__Sphaerotilus	turquoise							0.000172548	-0.0330018	0.0461694	-0.0490577	0.0606019
k__Bacteria;p__Firmicutes;c__Clostridia;o__Clostridiales;f__Lachnospiraceae;g__Epulopiscium	turquoise							0.00208715	-0.0988171	-0.0282081	-0.0491877	-0.065184
k__Bacteria;p__Firmicutes;c__Clostridia;o__Clostridiales;f__Peptococcaceae;g__Desulfotomaculum	turquoise							0.144299	0.0642903	-0.0817453	-0.0498905	-0.0467248
k__Bacteria;p__Proteobacteria;c__Deltaproteobacteria;o__Syntrophobacterales;f__Syntrophobacteraceae;g__	turquoise							0.0727009	0.105682	-0.122123	-0.0507976	0.027671
k__Bacteria;p__Bacteroidetes;c__Sphingobacteria;o__Sphingobacteriales;f__Flexibacteraceae;g__	turquoise							0.27418	0.085002	-0.0927851	-0.0509071	-0.0186194
k__Bacteria;p__Proteobacteria;c__Betaproteobacteria;o__Burkholderiales;f__Burkholderiaceae;g__	turquoise							0.187109	0.0640028	-0.0725619	-0.0529896	-0.0526183
k__Bacteria;p__Firmicutes;c__Bacilli;o__Lactobacillales;f__Carnobacteriaceae;g__Alloiococcus	turquoise							0.0476956	0.154185	-0.048645	-0.0537326	-0.0466918
k__Bacteria;p__Proteobacteria;c__Alphaproteobacteria;o__Caulobacterales;f__Caulobacteraceae;g__Brevundimonas	turquoise							0.0195577	-0.0117583	-0.0556158	-0.0550719	-0.0434701
k__Archaea;p__Euryarchaeota;c__Thermoplasmata;o__E2;f__WCHD3-02;g__	turquoise							0.465022	-0.0864151	-0.090867	-0.0551377	0.0535466
k__Bacteria;p__Proteobacteria;c__Gammaproteobacteria;o__Chromatiales;f__Chromatiaceae;g__Thiorhodovibrio	turquoise							-0.0219828	-0.0484134	0.0334862	-0.0555155	-0.053377
k__Bacteria;p__Firmicutes;c__Clostridia;o__Clostridiales;f__ClostridialesFamilyXI.IncertaeSedis;g__Finegoldia	turquoise							0.0304556	0.138947	-0.0673661	-0.0560514	0.0712871
k__Bacteria;p__Proteobacteria;c__Alphaproteobacteria;o__Rhizobiales;f__Methylobacteriaceae;g__Methylobacterium	turquoise							0.0580584	0.166451	-0.0608534	-0.0571783	-0.039955
k__Bacteria;p__Actinobacteria;c__Actinobacteria;o__Actinomycetales;f__Dietziaceae;g__Dietzia	turquoise							0.0580584	0.166451	-0.0608534	-0.0571783	-0.039955
k__Bacteria;p__Proteobacteria;c__Deltaproteobacteria;o__Myxococcales;f__;g__	turquoise							0.00348023	-0.0429709	-0.057431	-0.0574422	-0.0077953
k__Bacteria;p__Firmicutes;c__Clostridia;o__Clostridiales;f__ClostridialesFamilyXI.IncertaeSedis;g__Anaerococcus	turquoise							0.109049	-0.00675165	-0.0010901	-0.0589392	0.0363199
k__Bacteria;p__Proteobacteria;c__Gammaproteobacteria;o__Alteromonadales;f__Colwelliaceae;g__Thalassomonas	turquoise							-0.0282611	0.202638	0.00361899	-0.0591675	-0.038367
k__Bacteria;p__Firmicutes;c__Bacilli;o__Turicibacterales;f__Turicibacteraceae;g__	turquoise							-0.00745779	-0.0808239	-0.0479197	-0.059404	-0.0712857
k__Bacteria;p__Bacteroidetes;c__Flavobacteria;o__Flavobacteriales;f__Flavobacteriaceae;g__Aequorivita	turquoise							0.0442093	0.0335991	-0.0814468	-0.0598898	-0.063632
k__Bacteria;p__Bacteroidetes;c__Bacteroidia;o__Bacteroidales;f__Marinilabiaceae;g__	turquoise							-8.74e-05	0.397402	-0.0250984	-0.0621894	-0.0595033
k__Bacteria;p__Firmicutes;c__Bacilli;o__Lactobacillales;f__Streptococcaceae;g__Lactococcus	turquoise							-0.0734609	0.0330662	0.0599125	-0.0626951	-0.0367809
k__Bacteria;p__Bacteroidetes;c__Sphingobacteria;o__Sphingobacteriales;f__Sphingobacteriaceae;g__	turquoise							0.0186	0.0310836	-0.00793032	-0.0637042	-0.0531645
k__Bacteria;p__Firmicutes;c__Clostridia;o__Clostridiales;f__Syntrophomonadaceae;g__	turquoise							0.451512	-0.0739067	-0.108087	-0.0641809	-0.0371483
k__Bacteria;p__Bacteroidetes;c__Flavobacteria;o__Flavobacteriales;f__;g__	turquoise							0.202897	0.106978	-0.0911837	-0.0679195	-0.0553878
k__Bacteria;p__Firmicutes;c__Clostridia;o__Clostridiales;f__Ruminococcaceae;g__Anaerofilum	turquoise							0.491275	-0.082483	-0.118189	-0.0682875	-0.0360937
k__Bacteria;p__Proteobacteria;c__Deltaproteobacteria;o__Desulfovibrionales;f__Desulfomicrobiaceae;g__Desulfomicrobium	turquoise							-0.0382114	0.0976064	-0.0447196	-0.0685736	-0.0559438
k__Archaea;p__Euryarchaeota;c__Methanobacteria;o__Methanobacteriales;f__Methanobacteriaceae;g__Methanosphaera	turquoise							0.539359	-0.0938942	-0.113239	-0.0733962	0.0136958
k__Bacteria;p__Firmicutes;c__Clostridia;o__Clostridiales;f__Veillonellaceae;g__Mitsuokella	turquoise							0.44223	-0.0881014	-0.0940818	-0.0747646	0.031281
k__Bacteria;p__Firmicutes;c__Clostridia;o__Clostridiales;f__Veillonellaceae;g__Megamonas	turquoise							0.0209056	0.0709789	0.0582609	-0.0822829	-0.00843169
k__Bacteria;p__Firmicutes;c__Clostridia;o__OPB54;f__;g__	turquoise							0.134387	0.0768128	-0.136752	-0.0869743	-0.0681507
k__Bacteria;p__Firmicutes;c__Clostridia;o__Clostridiales;f__Ruminococcaceae;g__Bacteroides	turquoise	0.191624	21.6536	0.318435	4.74343e-05	1.95916e-05	-2.42116	0.0055988	0.150074	0.00497401	-0.0913629	-0.0151514
k__Bacteria;p__Fusobacteria;c__Fusobacteria;o__Fusobacteriales;f__Fusobacteriaceae;g__J2-29	turquoise							0.0011235	0.0913746	0.0575772	-0.0940506	-0.012787
k__Bacteria;p__Verrucomicrobia;c__Verrucomicrobiae;o__Verrucomicrobiales;f__Verrucomicrobiaceae;g__	turquoise							-0.00988505	0.101772	0.0867535	-0.110168	-0.0455543
k__Bacteria;p__Firmicutes;c__Clostridia;o__Clostridiales;f__Eubacteriaceae;g__Anaerofustis	turquoise							-0.0551747	0.118074	0.103119	-0.114132	0.0333898
k__Bacteria;p__Firmicutes;c__Clostridia;o__Clostridiales;f__Dehalobacteriaceae;g__Dehalobacterium	turquoise							0.277378	0.234851	-0.152498	-0.119136	-0.110243
k__Bacteria;p__Firmicutes;c__Bacilli;o__Gemellales;f__Gemellaceae;g__Gemella	yellow	0.835232	94.3812	0.8739	0.000108304	0.000116844	1.07885	-0.125686	-0.148575	-0.0635546	0.583842	0.516639
k__Bacteria;p__Firmicutes;c__Clostridia;o__Clostridiales;f__Veillonellaceae;g__Veillonella	yellow	0.00179278	0.202584	0.016882	0.00282213	0.0271839	9.63239	-0.153284	-0.131082	-0.0579765	0.403152	0.243768
k__Bacteria;p__Proteobacteria;c__Gammaproteobacteria;o__Pasteurellales;f__Pasteurellaceae;g__	yellow	0.216997	24.5206	0.355371	0.00851422	0.00475444	-1.7908	-0.0661682	-0.17695	-0.0806873	0.283133	0.842311
k__Bacteria;p__Proteobacteria;c__Betaproteobacteria;o__Neisseriales;f__Neisseriaceae;g__Neisseria	yellow	0.144304	16.3064	0.267318	0.000135756	4.99308e-05	-2.71888	-0.0496607	-0.118191	-0.0267043	0.275765	0.57892
k__Bacteria;p__Firmicutes;c__Bacilli;o__Lactobacillales;f__Streptococcaceae;g__Streptococcus	yellow	0.00879033	0.993307	0.0473004	0.00401697	0.0169089	4.20937	-0.123667	-0.192564	0.123563	0.254114	0.515154
k__Bacteria;p__Proteobacteria;c__Gammaproteobacteria;o__Pasteurellales;f__Pasteurellaceae;g__Haemophilus	yellow	0.0528183	5.96847	0.138802	0.000219257	2.31883e-05	-9.45552	-0.0556366	-0.139189	-0.0554092	0.240827	0.737226
k__Bacteria;p__Proteobacteria;c__Betaproteobacteria;o__Burkholderiales;f__Alcaligenaceae;g__Sutterella	yellow	0.172843	19.5313	0.300481	0.00414632	0.00829457	2.00046	-0.0904654	-0.11139	-0.0996431	0.200102	0.252167
k__Bacteria;p__Actinobacteria;c__Actinobacteria;o__Actinomycetales;f__Micrococcaceae;g__Rothia	yellow	0.386999	43.7309	0.520606	0.000155451	0.000259698	1.6706	0.116675	-0.112868	0.0115001	0.178491	0.691715
k__Bacteria;p__Proteobacteria;c__Gammaproteobacteria;o__Pasteurellales;f__Pasteurellaceae;g__Actinobacillus	yellow	0.190862	21.5674	0.321902	0.000414527	0.000150231	-2.75926	-0.070832	-0.129918	-0.0135484	0.169082	0.613401
k__Bacteria;p__Actinobacteria;c__Actinobacteria;o__Bifidobacteriales;f__Bifidobacteriaceae;g__Bifidobacterium	yellow	0.000185518	0.0209635	0.0104818	0.000782513	0.00463019	5.91708	-0.0851718	-0.0723014	0.297443	0.165473	0.114234
k__Bacteria;p__Firmicutes;c__Bacilli;o__Lactobacillales;f__Carnobacteriaceae;g__Granulicatella	yellow	0.800476	90.4538	0.845363	0.000343306	0.00027493	-1.2487	-0.00455078	-0.115249	0.0630755	0.130708	0.600523
k__Bacteria;p__Actinobacteria;c__Actinobacteria;o__Actinomycetales;f__Actinomycetaceae;g__Actinomyces	yellow	0.000266152	0.0300752	0.00601503	0.00010245	0.000764356	7.46079	-0.0582829	-0.14053	0.41402	0.0811987	0.229202
k__Bacteria;p__Tenericutes;c__Erysipelotrichi;o__Erysipelotrichales;f__Erysipelotrichaceae;g__Bulleidia	yellow	0.000695089	0.078545	0.00981813	4.69709e-05	0.000732868	15.6026	0.602212	-0.103997	-0.0572238	-0.0384571	0.146456
k__Bacteria;p__Firmicutes;c__Clostridia;o__Clostridiales;f__Veillonellaceae;g__	yellow	0.00692905	0.782983	0.0412096	0.00171018	0.00835379	4.88473	0.396471	-0.161988	0.150475	-0.0813633	0.0601454
